# Supplementary material for: Genic microsatellite marker characterization and development in little millet (Panicum sumatrense) using transcriptome sequencing
Source: Sci Rep. 2021 Oct 18;11:20620. doi: 10.1038/s41598-021-00100-4 (PMC8523711; doi:10.1038/s41598-021-00100-4)
Supplement: Supplementary file 6 — Supplementary Tables. [file 41598_2021_100_MOESM6_ESM.xlsx]

## Sheet: Table S1
Table S1: List of genotypes for SSR primer validation
Sr No	millet name		Name of genotype	Source
1	Little millet	A	LIT-171	Indian Institute of Millets Research, Rajendranagar (Hyderabad, Telangana, India)
2	Little millet	B	LIT-172	Indian Institute of Millets Research, Rajendranagar (Hyderabad, Telangana, India)
3	Little millet	C	LIT-173	Indian Institute of Millets Research, Rajendranagar (Hyderabad, Telangana, India)
4	Little millet	D	LIT-174	Indian Institute of Millets Research, Rajendranagar (Hyderabad, Telangana, India)
5	Little millet	E	JK-8	Indian Institute of Millets Research, Rajendranagar (Hyderabad, Telangana, India)
6	Kodo millet	F	KOD 188	Indian Institute of Millets Research, Rajendranagar (Hyderabad, Telangana, India)
7	Kodo millet	G	KOD 189	Indian Institute of Millets Research, Rajendranagar (Hyderabad, Telangana, India)
8	Kodo millet	H	KOD 190	Indian Institute of Millets Research, Rajendranagar (Hyderabad, Telangana, India)
9	Kodo millet	I	KOD 191	Indian Institute of Millets Research, Rajendranagar (Hyderabad, Telangana, India)
10	Kodo millet	J	KOD 192	Indian Institute of Millets Research, Rajendranagar (Hyderabad, Telangana, India)
11	Barnyard millet	K	BAR-1406	Indian Institute of Millets Research, Rajendranagar (Hyderabad, Telangana, India)
12	Barnyard millet	L	BAR-1407	Indian Institute of Millets Research, Rajendranagar (Hyderabad, Telangana, India)
13	Barnyard millet	M	BAR-1408	Indian Institute of Millets Research, Rajendranagar (Hyderabad, Telangana, India)
14	Barnyard millet	N	BAR-1409	Indian Institute of Millets Research, Rajendranagar (Hyderabad, Telangana, India)
15	Barnyard millet	O	BAR-1410	Indian Institute of Millets Research, Rajendranagar (Hyderabad, Telangana, India)
16	Proso Millet	P	PRO-378	Indian Institute of Millets Research, Rajendranagar (Hyderabad, Telangana, India)
17	Proso Millet	Q	PRO-379	Indian Institute of Millets Research, Rajendranagar (Hyderabad, Telangana, India)
18	Proso Millet	R	PRO-380	Indian Institute of Millets Research, Rajendranagar (Hyderabad, Telangana, India)
19	Proso Millet	S	PRO-381	Indian Institute of Millets Research, Rajendranagar (Hyderabad, Telangana, India)
20	Proso Millet	T	PRO-382	Indian Institute of Millets Research, Rajendranagar (Hyderabad, Telangana, India)
21	Finger Millet	U	FIN- 1828	Indian Institute of Millets Research, Rajendranagar (Hyderabad, Telangana, India)
22	Finger Millet	V	FIN-1829	Indian Institute of Millets Research, Rajendranagar (Hyderabad, Telangana, India)
23	Finger Millet	W	FIN-1830	Indian Institute of Millets Research, Rajendranagar (Hyderabad, Telangana, India)
24	Finger Millet	X	FIN-1831	Indian Institute of Millets Research, Rajendranagar (Hyderabad, Telangana, India)
25	Finger Millet	Y	FIN-1832	Indian Institute of Millets Research, Rajendranagar (Hyderabad, Telangana, India)

## Sheet: Table S2
Table S2. Detailed parameters of the SSRs identified in the transcriptome
Total no. of sequences examined	47357
Total size of examined sequences (bp)	22366921
Total no. of SSR containing unigenes	4443
No. of SSR containing sequences	9453
No. of sequences containing ≥2 SSR	2342
No. of SSRs present in compound formation	1432

## Sheet: Table S3
	Table S3: Primer sequences of 3795 EST-SSR markers of Little millet (Panicum sumatrance)
	Sr. No.	Seq ID		Motif	Forwad Primer	Length	tm	GC%	Reverse Primer	Length	tm	GC%	Prod size
VG	1	TRINITY_DN1_c0_g1_i10	LtM 1	TGG	GGGCAAAGGGAAAGAAGAAG	20	60.18	50	ACTGCCTTCCTCATCCAATG	20	60.07	50	145
VG	2	TRINITY_DN10029_c0_g1_i1	LtM 2	CTC	CTGAGGTGCGAGTTCCAGTA	20	59.03	55	AACTACCTGAGGGCGGATCT	20	60.1	55	164
VG	3	TRINITY_DN10047_c0_g1_i1	LtM 3	CGACGG	GCTGCTGCTCCTGCTTAGAG	20	60.58	60	CCCTCTTCAACTGGTGGTTC	20	59.55	55	195
VG	4	TRINITY_DN10087_c0_g1_i2	LtM 4	TC	GAAAGGAAGGGGAGAAGTGG	20	60.04	55	ACGCAAGGCATTCTGTTCTT	20	59.88	45	189
VG	5	TRINITY_DN10087_c0_g1_i2	LtM 5	TAG	TTCAGAGCTGGAACGGAGTT	20	59.99	50	GCGACAACCTAGGGAGCTAA	20	59.48	55	145
VG	6	TRINITY_DN10092_c0_g1_i1	LtM 6	GAT	GCCAAGGATTCTGTTCTTGC	20	59.82	50	TTTGTATGGTGCCTGTCACG	20	60.57	50	153
VG	7	TRINITY_DN10092_c0_g1_i1	LtM 7	GCG	CACACACGGCTAAAGAACCA	20	59.76	50	TGAGCTGAGCTGATCTGACC	20	59.24	55	162
VG	8	TRINITY_DN10092_c0_g1_i2	LtM 8	GAT	AGACCGATTCGTCTCAAGGA	20	59.8	50	CGAGCAGAGCACCAACAGTA	20	60.2	55	137
VG	9	TRINITY_DN10108_c0_g1_i1	LtM 9	TCG	CTGCATCTTGAACCGAACAA	20	59.84	45	GCGCGTTGGATACAATCAG	19	60.24	52.63	151
VG	10	TRINITY_DN10127_c0_g1_i13	LtM 10	CCA	GAACAGGACGAAGCGAAGAG	20	60.13	55	GCGCTAGAATGGAGTCGAGA	20	60.65	55	156
VG	11	TRINITY_DN10127_c0_g1_i13	LtM 11	GGCG	TCTTCGATCTCTGCGAATCA	20	59.63	45	CTCTTCGCTTCGTCCTGTTC	20	60.13	55	147
VG	12	TRINITY_DN10128_c0_g1_i1	LtM 12	TGC	CATCACCGCATGTTTGAGTC	20	60.12	50	ATTTTATGGTGGCGATTTGG	20	59.66	40	152
VG	13	TRINITY_DN10128_c0_g1_i1	LtM 13	AAAC	GCAGGAAGAAACATGCCATT	20	60.08	45	TGTGGCATACAATTGACTGGA	21	59.98	42.86	131
VG	14	TRINITY_DN10132_c0_g1_i1	LtM 14	CAC	CATGAAGAGGACGATGAGCA	20	59.94	50	CGGAAGAGTGGGAGAGTCAC	20	59.83	60	152
VG	15	TRINITY_DN1014_c1_g1_i9	LtM 15	AGC	ACGTCTGAATTGAGCACAGG	20	58.88	50	GTGAACTGTGCTGTGCAACC	20	60.37	55	149
VG	16	TRINITY_DN1014_c1_g1_i9	LtM 16	ACA	GGTTGCACAGCACAGTTCAC	20	60.37	55	GTGGTTGTGCCTTCTGCTTC	20	60.84	55	144
VG	17	TRINITY_DN10154_c0_g1_i4	LtM 17	CCG	GGAAGGCAGGTATTCACAGC	20	59.7	55	CGACATGAACGAGAAAACGA	20	59.84	45	161
VG	18	TRINITY_DN10209_c0_g1_i1	LtM 18	TGT	GTGCCTGAACCATGACCTTT	20	59.97	50	ACCGTCCAGGCTGAGAGTAG	20	59.47	60	150
VG	19	TRINITY_DN10209_c0_g1_i2	LtM 19	TTG	GGACAGGAGCACTTGGAGAC	20	59.84	60	ACCACGATTTCGAATGTTGA	20	58.98	40	159
VG	20	TRINITY_DN10209_c0_g1_i7	LtM 20	TTG	TGGTTTGTGTATGCAGTCCAG	21	59.62	47.62	ACCACGATTTCGAATGTTGA	20	58.98	40	170
VG	21	TRINITY_DN10254_c0_g1_i1	LtM 21	CCT	GGAGAGCTGGTTCATCTTGG	20	59.8	55	GCGGAGGAGGAATACTAATGG	21	59.94	52.38	172
VG	22	TRINITY_DN10254_c1_g1_i2	LtM 22	CCT	GCCTCTGCTCACATCTTCCT	20	59.56	55	GCATGAATAACGTGGATGGA	20	59.36	45	150
VG	23	TRINITY_DN10269_c0_g1_i2	LtM 23	TCC	TGGCACGACATACATCCATC	20	60.36	50	TGCGTCAGATGAACACGAAT	20	60.27	45	161
VG	24	TRINITY_DN10273_c0_g1_i5	LtM 24	TCA	GGATCAAACTTGCTGGTGGT	20	59.97	50	TTGATGTCGAGAATGGATGC	20	59.61	45	166
VG	25	TRINITY_DN10273_c0_g1_i5	LtM 25	CAG	TGCTGCTTCAGCAGGTGTAA	20	60.74	50	TTCAGAACCCTGCACTTAATGA	22	59.75	40.91	150
VG	26	TRINITY_DN10273_c0_g1_i5	LtM 26	CTC	TGGCCCACTTACTAAACATGC	21	60.01	47.62	TCTGGCTTAGACGACGTGTG	20	60.05	55	137
VG	27	TRINITY_DN10273_c0_g1_i5	LtM 27	CCT	CACACGTCGTCTAAGCCAGA	20	60.05	55	TCCAGCCGCATAGATAGACA	20	59.4	50	141
VG	28	TRINITY_DN10276_c0_g1_i1	LtM 28	GCT	GTTTCGCAGCTGCAATTTTT	20	60.38	40	CAGCTTCCTCAACGAGATCC	20	59.95	55	172
VG	29	TRINITY_DN10290_c0_g1_i12	LtM 29	AC	CTGCCATCTAGCCTCCGTAT	20	59.32	55	AAGCCTGTCTACACGGGAAA	20	59.73	50	159
VG	30	TRINITY_DN10308_c0_g1_i1	LtM 30	GCA	CGATCCGCTAATCCTACGAG	20	59.82	55	CCCTTGATTCTTTGGGAACA	20	59.9	45	173
VG	31	TRINITY_DN10319_c0_g1_i1	LtM 31	GGC	CTTGAGGCCGATCAACAAAC	20	60.64	50	CCTCCTCTGCTCTGCTCTGT	20	59.88	60	150
VG	32	TRINITY_DN10319_c0_g1_i1	LtM 32	CAGAG	CTTGAGGCCGATCAACAAAC	20	60.64	50	AGGTCCCTCCTCTTCCCTCT	20	60.58	60	170
VG	33	TRINITY_DN10329_c0_g1_i3	LtM 33	TTC	GAGAACCGCCCTTTCTTTTC	20	60.19	50	TTTACCAGCAGCAGGGAATC	20	60.21	50	149
VG	34	TRINITY_DN10329_c0_g1_i3	LtM 34	CGA	GGAAGTGCATGCAAAGCTAA	20	59.07	45	CCGTCGTCCTCTGATCTCTC	20	59.94	60	152
VG	35	TRINITY_DN10329_c0_g1_i3	LtM 35	AGAGC	GAGAACCGCCCTTTCTTTTC	20	60.19	50	TTTACCAGCAGCAGGGAATC	20	60.21	50	149
VG	36	TRINITY_DN10393_c0_g1_i2	LtM 36	AGC	CAGAGTATCGGCCGTAGCAG	20	60.94	60	GACCAATGACACCCCAACTC	20	60.22	55	153
VG	37	TRINITY_DN10393_c0_g1_i2	LtM 37	CTTG	GCCTGCCTTCCTTTCTTTTT	20	59.84	45	TACGGCCGATACTCTGCTCT	20	60	55	150
VG	38	TRINITY_DN10393_c0_g2_i1	LtM 38	CTG	TGTGTCTCTAGCAGCAGCAAA	21	59.94	47.62	GGTACGGATACCACCACCAC	20	59.97	60	158
VG	39	TRINITY_DN10393_c0_g2_i1	LtM 39	TGG	TGTGTCTCTAGCAGCAGCAAA	21	59.94	47.62	ACGGGTACGGGTACGGATA	19	60.08	57.89	167
VG	40	TRINITY_DN10393_c0_g2_i1	LtM 40	TTGG	TCTGTGGCAGGGTAGTAATACAT	23	57.73	43.48	GCTGCTGCTAGAGACACAGG	20	58.94	60	119
VG	41	TRINITY_DN10400_c0_g1_i2	LtM 41	GTA	GGACTGCTCGTTTGGAACTG	20	60.83	55	GCTGCCGATGATGCTTCT	18	60.06	55.56	206
VG	42	TRINITY_DN10400_c0_g1_i2	LtM 42	GCG	GGCTCGCGTCGTAGTAGTAG	20	57.84	60	CATGAGGAACCTATGGATGC	20	57.96	50	113
VG	43	TRINITY_DN10478_c0_g1_i1	LtM 43	ACGC	GAAAGAATAAAGCCGATGGAGA	22	59.7	40.91	GCTGTCAAATCGAGAATCAGC	21	59.98	47.62	205
VG	44	TRINITY_DN10478_c0_g1_i1	LtM 44	ATCG	CGAACGGATAAAAGGGATCA	20	59.89	45	GCTGTCAAATCGAGAATCAGC	21	59.98	47.62	147
VG	45	TRINITY_DN10488_c0_g1_i1	LtM 45	AGC	ATCTGACATCCTCCGAGACG	20	60.22	55	GCCGAGCTTCTCCTTCTTCT	20	60.23	55	115
VG	46	TRINITY_DN10516_c0_g1_i2	LtM 46	CTC	TGGATTTGTCCCAAGAAGAGA	21	59.66	42.86	CGGCCTACTACTTCGAGTGC	20	60.04	60	146
VG	47	TRINITY_DN1056_c0_g1_i1	LtM 47	AGC	GGAAGCAGCCAGTCACTGAT	20	60.42	55	ACAAGGCATCCGCTTAGAGA	20	59.98	50	151
VG	48	TRINITY_DN10594_c0_g1_i4	LtM 48	GCC	TCTCTCCACCAGGGAATTGT	20	59.51	50	GCTCCAAAACCTAGCTCTCC	20	58.15	55	174
VG	49	TRINITY_DN10751_c0_g1_i1	LtM 49	ATC	AAGCTTGAAAGCTGCATTGG	20	60.52	45	AGGAACAGCAGCCAAAACC	19	60.25	52.63	144
VG	50	TRINITY_DN10751_c0_g2_i1	LtM 50	GCG	CCAACGTAATGTGCAGTGCT	20	59.79	50	CTGACGCCGTGGCTATTT	18	59.82	55.56	178
VG	51	TRINITY_DN10751_c0_g2_i1	LtM 51	CTG	CCAACGTAATGTGCAGTGCT	20	59.79	50	CTGACGCCGTGGCTATTT	18	59.82	55.56	178
VG	52	TRINITY_DN1079_c0_g1_i2	LtM 52	TTC	GGCTGCTGGTTGTAATGACTC	21	59.75	52.38	TGAAGGAGCGCCTAAAGAAG	20	59.72	50	157
VG	53	TRINITY_DN1079_c0_g1_i2	LtM 53	GTC	TCACTCTCAATGTCCTCCTGAA	22	59.84	45.45	CACACCTACACCATCATCTGG	21	58.87	52.38	168
VG	54	TRINITY_DN10834_c0_g1_i7	LtM 54	GAA	AACTCTTTGGAGCCCTCCTC	20	59.82	55	AGGAAAGGTCAAGGCATCTG	20	59.28	50	154
VG	55	TRINITY_DN10866_c0_g1_i2	LtM 55	CA	TCCTGTTGAGGTCCATCTCC	20	60.05	55	GGCGCAGCTATTCAGTAACC	20	59.87	55	145
VG	56	TRINITY_DN10866_c0_g1_i2	LtM 56	CAC	ATCTGCCTCCCTTCACAATG	20	60.07	50	AGGGCTCTCCCTAGTGTGCT	20	60.41	60	155
VG	57	TRINITY_DN10897_c0_g1_i1	LtM 57	CAG	GCAGAGAGCTCCTCCTTCCT	20	60.24	60	GCCGTCTGAGAGGTTGACAT	20	60.27	55	145
VG	58	TRINITY_DN10926_c0_g1_i2	LtM 58	AATC	TGGTTTCTCGTCCACCTACC	20	59.97	55	TCTCCTGCCCATCTCATCTC	20	60.31	55	164
VG	59	TRINITY_DN11041_c0_g1_i2	LtM 59	GGA	GGAGTCCATTGGCGTCTTT	19	60.07	52.63	TACCCCCTCTTCTTGGCTCT	20	60.2	55	132
VG	60	TRINITY_DN1108_c0_g1_i2	LtM 60	AC	CACGTAAGTTGATGTGCTAGGC	22	59.83	50	CACGGAGCAGAATCTCACAG	20	59.57	55	155
VG	61	TRINITY_DN1108_c0_g1_i2	LtM 61	GTC	CTTTTGGGTGCGGTAGAGG	19	60.63	57.89	GGATTCCACCACCTCTTCAA	20	59.9	50	168
VG	62	TRINITY_DN1108_c0_g1_i2	LtM 62	TCG	GACGATGGATCCTGCTGATTC	21	61.93	52.38	AGCTACCGCGGTGATGGTT	19	62.92	57.89	131
VG	63	TRINITY_DN1109_c0_g1_i23	LtM 63	CCG	GCTGGAAGCCTGAAAACCTC	20	61.27	55	CCCCTCCTCCTCTGTCTTCT	20	59.8	60	155
VG	64	TRINITY_DN11094_c0_g1_i1	LtM 64	ACG	CCCCATCAACCTAAGGACAA	20	59.78	50	GTTCTCGCAAAGATCGAACG	20	60.91	50	159
VG	65	TRINITY_DN11194_c0_g1_i2	LtM 65	CT	AGCTTGTGGTTTTGCCTCAA	20	60.81	45	AGGATCTTCAACGGCCTTCT	20	60.21	50	151
VG	66	TRINITY_DN11211_c0_g1_i1	LtM 66	CTCCTT	TTCTTCTTGTCCTTGTCCTTCTC	23	59.02	43.48	GTTCGGATGAGGAACTGGAG	20	59.65	55	154
VG	67	TRINITY_DN11410_c0_g1_i1	LtM 67	GGT	GAAACGACTTAGATGGACAGCA	22	59.38	45.45	GTTGCCTCGTTCGTATTGGT	20	60	50	133
VG	68	TRINITY_DN11436_c0_g1_i2	LtM 68	CGG	GGAGCTGAGCGAAACGAA	18	60.22	55.56	CACCACCATCAACCCTTCTT	20	59.82	50	144
VG	69	TRINITY_DN11436_c0_g1_i2	LtM 69	GCCG	CTTTTGTGGGGGAGGAGAG	19	59.63	57.89	AAGCAGCTGCCTTCGTTTC	19	60.67	52.63	132
VG	70	TRINITY_DN11461_c0_g1_i1	LtM 70	CA	CAAAAGCCACCCTACATCACT	21	59.11	47.62	ACTGCCAGTAGCCCTGGTT	19	59.74	57.89	151
VG	71	TRINITY_DN11478_c0_g1_i1	LtM 71	CTTTC	CACACACAGCAACAGCAACA	20	60.57	50	CGGTGGCCTTTGTAACATAAA	21	59.88	42.86	144
VG	72	TRINITY_DN115_c0_g1_i1	LtM 72	ATGC	AACCAGCTTAACCCATGCAC	20	60	50	GTCAACGAGTGCCACAAGAA	20	59.88	50	141
VG	73	TRINITY_DN11506_c0_g1_i2	LtM 73	GA	ACCGATATCTCCGCAGTCAC	20	60.1	55	GCCCTCGTTCTCTCGATCTC	20	61.42	60	147
VG	74	TRINITY_DN11521_c0_g1_i1	LtM 74	GA	CCATGGTACACGCAACACTT	20	59.49	50	GCATGTGAAGTGGCTCACAC	20	60.33	55	126
VG	75	TRINITY_DN11598_c0_g1_i1	LtM 75	AG	TGCATGATGATCACAGACAGA	21	58.74	42.86	AGATGGAGACGGAGGATGTG	20	60.07	55	142
VG	76	TRINITY_DN11598_c0_g1_i1	LtM 76	ACATCC	AAAGATCACATGGGCAGGAG	20	60.07	50	TCATGGTCCCTCAGGAAATC	20	59.86	50	131
VG	77	TRINITY_DN1162_c0_g1_i5	LtM 77	GA	TGCTGTAGAGCAGCAGAACAA	21	59.94	47.62	CTGGAGGGAGGAGAAGACCT	20	59.8	60	162
VG	78	TRINITY_DN11630_c0_g1_i1	LtM 78	CGC	GTCAGCACATATGCGGTTGT	20	59.6	50	TGACATACGTGGAGCTGGAG	20	59.86	55	151
VG	79	TRINITY_DN11652_c0_g1_i1	LtM 79	GGA	ACACGACCGATCCGAACTAC	20	60	55	TGCTCCTGCTCTTCTCATTCT	21	59.32	47.62	154
VG	80	TRINITY_DN11652_c0_g1_i2	LtM 80	GGA	TCTGGGAACTAACCGGAATG	20	59.93	50	TGCTCTTCTCATTCTTCCTCCT	22	59.6	45.45	149
VG	81	TRINITY_DN1182_c0_g1_i3	LtM 81	CGA	TAACGCAGCAACGAATCAAG	20	60.01	45	CAAGAACTCTTCCCCCTCCT	20	59.67	55	139
VG	82	TRINITY_DN11842_c0_g1_i1	LtM 82	AGC	CATGCCATGACTCGTGAGAG	20	60.43	55	CGAGCAGTTGTGCATACGTT	20	59.93	50	169
VG	83	TRINITY_DN11842_c0_g1_i1	LtM 83	GGACA	GTCTCATTTCGTTTGTCAACCA	22	60.02	40.91	CCAAGGACGAGACAATGGAT	20	59.93	50	147
VG	84	TRINITY_DN11842_c0_g2_i1	LtM 84	GCA	ATGAAGGCAGAGCCTGAAGA	20	60.1	50	GCAGTACGTTGTTCCCCTTC	20	59.6	55	124
VG	85	TRINITY_DN11861_c0_g1_i2	LtM 85	CAT	CAGTACCCTCGCTCACCAGT	20	60.32	60	GAAGAAGCCCTCCTCATCGT	20	60.73	55	142
VG	86	TRINITY_DN1192_c0_g1_i1	LtM 86	GT	ACCTGAAATTCTGGGAGACG	20	59.14	50	GTTCTTCGTTCGGTTCAAGG	20	59.71	50	211
VG	87	TRINITY_DN1194_c0_g1_i3	LtM 87	CGG	GCTTACCAACAGCAACAGCA	20	60.06	50	CCTTCAAGCCCAACCTAACC	20	60.85	55	208
VG	88	TRINITY_DN1194_c1_g1_i1	LtM 88	TGG	CGAACCCAAGTGGGATTTTA	20	59.79	45	GAGTCCGAGCAGCTCTTCAC	20	60.29	60	163
VG	89	TRINITY_DN1194_c1_g1_i1	LtM 89	GCG	CGAACCCAAGTGGGATTTTA	20	59.79	45	GAGTCCGAGCAGCTCTTCAC	20	60.29	60	163
VG	90	TRINITY_DN11945_c0_g1_i5	LtM 90	CGG	GCTCTGCTGGAGGTATCGAC	20	59.98	60	GTCTCCTCTCGTCTGCCAAC	20	59.99	60	152
VG	91	TRINITY_DN11949_c0_g2_i1	LtM 91	ACT	AGCAGAGGCACATCACAAAA	20	59.45	45	CGGAGAGCAGGAGAGTTGAG	20	60.28	60	151
VG	92	TRINITY_DN11949_c0_g2_i1	LtM 92	AGC	AGCAGAGGCACATCACAAAA	20	59.45	45	CGGAGAGCAGGAGAGTTGAG	20	60.28	60	151
VG	93	TRINITY_DN12013_c0_g1_i1	LtM 93	AGC	AACAAGGAGTGCAATCCACA	20	59.14	45	ATGAAACATGTGCTGGCTGA	20	60.27	45	146
VG	94	TRINITY_DN12046_c0_g1_i2	LtM 94	AGC	CATCAATGCCCTATCCCACT	20	59.77	50	GCTGCTTAATTCGTGTGTGC	20	59.5	50	149
VG	95	TRINITY_DN12046_c0_g1_i2	LtM 95	GGCA	AGCAGCAGCAGCAGCTTAAT	20	60.46	50	GAACTCGCCAAAGCATCATT	20	60.22	45	148
VG	96	TRINITY_DN12107_c0_g1_i1	LtM 96	GCC	CGCCGATCCAGACATGTAAC	20	61.47	55	CTGCAGAGGGAGGACTCGTA	20	60.55	60	168
VG	97	TRINITY_DN12108_c0_g1_i1	LtM 97	TCC	TAAAAGCATTCCCCAGTCCA	20	60.44	45	TGGAGAATTTTGGGAGGATG	20	59.86	45	167
VG	98	TRINITY_DN12110_c0_g1_i1	LtM 98	CTG	AATTCGGCTTTGGCTGCT	18	60.88	50	TTGCCAGCAAAAACACAAAC	20	59.75	40	148
VG	99	TRINITY_DN1213_c0_g1_i4	LtM 99	GGATG	GGGAGAGCAGGTTCGACTT	19	59.39	57.89	ATCCAATCCAATCCAATCCA	20	59.95	40	148
VG	100	TRINITY_DN1213_c0_g2_i1	LtM 100	CCT	ATCATCGCATCCTCATCCAT	20	60.28	45	AAGCTAGCTGCAGGAAACCA	20	60.15	50	148
VG	101	TRINITY_DN1213_c0_g2_i1	LtM 101	TTGGA	ATCATCGCATCCTCATCCAT	20	60.28	45	AAGCTAGCTGCAGGAAACCA	20	60.15	50	148
VG	102	TRINITY_DN1213_c0_g2_i2	LtM 102	CCT	ATCATCGCATCCTCATCCAT	20	60.28	45	AAGCTAGCTGCAGGAAACCA	20	60.15	50	148
VG	103	TRINITY_DN1213_c0_g2_i2	LtM 103	TTGGA	ATCATCGCATCCTCATCCAT	20	60.28	45	AAGCTAGCTGCAGGAAACCA	20	60.15	50	148
VG	104	TRINITY_DN12149_c0_g1_i2	LtM 104	TGC	GGTGATACGTCTGACGGTGA	20	59.55	55	CGGACTTCTGACAGCTGCTT	20	60.73	55	132
VG	105	TRINITY_DN1215_c0_g1_i7	LtM 105	TC	CCGCCATTTATTCATTCAGC	20	60.42	45	GGAGGGAGAGAGAAGGCAAA	20	60.84	55	165
VG	106	TRINITY_DN1220_c0_g2_i1	LtM 106	TGC	TCGACTCACTTCTTGCTGGA	20	59.7	50	ATTTCAACCTCCACCACCAC	20	59.68	50	140
VG	107	TRINITY_DN1220_c0_g2_i1	LtM 107	GTG	GTGCTGTATCTGGGGTTGCT	20	60.14	55	TCGCTCAATTTGACAGCACT	20	59.6	45	146
VG	108	TRINITY_DN1220_c1_g1_i1	LtM 108	GATA	TGCGCGGAGAGATTTTATTC	20	60.31	45	TCCAGGGTGAGCTAGACGAC	20	60.41	60	150
VG	109	TRINITY_DN1226_c0_g1_i12	LtM 109	GGC	AGTGGATGGAGGTGGAGATG	20	59.92	55	TGCTCCGTACACACTCTGCT	20	59.65	55	180
VG	110	TRINITY_DN1226_c0_g1_i12	LtM 110	GCA	ATGGAGGTGGAGATGACGAG	20	60.07	55	ACACACTCTGCTCCGACCAT	20	60.75	55	167
VG	111	TRINITY_DN12357_c0_g1_i4	LtM 111	AG	GCCAGCAAAGAAAGGCTAGA	20	59.73	50	TGAAGCCTGCGTCAAGTGTA	20	60.6	50	137
VG	112	TRINITY_DN12441_c0_g1_i1	LtM 112	TGG	TTAGGACTACGCAGCAAGCA	20	59.78	50	GCAGGATACGGGTACGGATA	20	59.81	55	119
VG	113	TRINITY_DN12441_c1_g1_i1	LtM 113	CA	GGCACGAGCATCATTTTTCT	20	60.22	45	GATACGCTTATCCCCCTGCT	20	60.44	55	148
VG	114	TRINITY_DN12441_c1_g1_i1	LtM 114	TAG	CAGCTTACCAGCAAGCAGTG	20	59.81	55	GCTAGCCGTAGTGACAGCAA	20	59.25	55	146
VG	115	TRINITY_DN12441_c1_g1_i1	LtM 115	GCT	CAGCTTACCAGCAAGCAGTG	20	59.81	55	TGATCATGGACGATTGGAGA	20	60.01	45	187
VG	116	TRINITY_DN12441_c1_g1_i1	LtM 116	TGG	CAGCTTACCAGCAAGCAGTG	20	59.81	55	TGATCATGGACGATTGGAGA	20	60.01	45	187
VG	117	TRINITY_DN12485_c0_g1_i11	LtM 117	CCG	CCGAGTTGAACGTCAGGAAC	20	60.69	55	GCGTTGTTGCCACAGTTATG	20	60.18	50	168
VG	118	TRINITY_DN12485_c0_g1_i11	LtM 118	CTC	CCGAGTTGAACGTCAGGAAC	20	60.69	55	GCGTTGTTGCCACAGTTATG	20	60.18	50	168
VG	119	TRINITY_DN12492_c0_g1_i1	LtM 119	TA	ACAGCAGTGGTGGAGTATGC	20	58.75	55	CATGTGGCGTTGCACTTTAC	20	60.18	50	160
VG	120	TRINITY_DN12542_c0_g1_i1	LtM 120	TC	AATGGCCACAACTCAACTCC	20	59.97	50	GCACAGGAGGAGAGAGGAGA	20	59.66	60	141
VG	121	TRINITY_DN1266_c0_g1_i8	LtM 121	GCC	AATGGCGGACTCTGATTCAT	20	59.51	45	GGCAGTCTCATCGTCGAGTA	20	58.99	55	141
VG	122	TRINITY_DN12664_c0_g1_i6	LtM 122	TGAC	CCTGGAACACAAGTTGTCATGT	22	59.93	45.45	CGTCACAGGTTTTCTGGTAGG	21	59.64	52.38	179
VG	123	TRINITY_DN12718_c0_g1_i1	LtM 123	AAG	CCTTGAGCACGTTTGTGGT	19	59.74	52.63	GAACTTGCCAAGGCTTTCTG	20	59.99	50	135
VG	124	TRINITY_DN12750_c0_g1_i1	LtM 124	AG	TCTCAGCTTGCAAGAATTGG	20	59.15	45	GTGTGGTGGCTTGCTTGTAT	20	58.65	50	156
VG	125	TRINITY_DN12750_c0_g1_i1	LtM 125	GAGGAA	TCTCAGCTTGCAAGAATTGG	20	59.15	45	GTGTGGTGGCTTGCTTGTAT	20	58.65	50	156
VG	126	TRINITY_DN12783_c0_g1_i1	LtM 126	CCT	ATCTGAATCCGTGGTGATCC	20	59.74	50	CGCCGTCAAGGAAAGACTAC	20	59.88	55	170
VG	127	TRINITY_DN12783_c0_g1_i1	LtM 127	GCC	CTCCTCCTCCTCCTCTCCAT	20	59.76	60	CAAAGGTGTCAGAGCAGACG	20	59.62	55	143
VG	128	TRINITY_DN12811_c0_g1_i1	LtM 128	CTG	GACATCCTGACCCCACAGAT	20	59.77	55	TTTCCCTTTGGACGAGTACG	20	60.1	50	153
VG	129	TRINITY_DN12811_c0_g1_i1	LtM 129	GCC	GACATCCTGACCCCACAGAT	20	59.77	55	TTTCCCTTTGGACGAGTACG	20	60.1	50	153
VG	130	TRINITY_DN12811_c0_g1_i1	LtM 130	CACCT	CTGCTGCAGTTCAACGAATG	20	60.6	50	AATGGTGGGACAATCTGGAG	20	59.78	50	151
VG	131	TRINITY_DN1285_c0_g1_i9	LtM 131	GGT	CACCACCTTGGTATGGAGGA	20	60.77	55	GGTTACCAAGGGAACCCAAG	20	60.58	55	151
VG	132	TRINITY_DN12885_c0_g1_i1	LtM 132	CAAT	TCATCCCAGTAACACCAGAAAA	22	59.47	40.91	TCGATGGAACAGCCATTGTA	20	60.07	45	136
VG	133	TRINITY_DN12894_c0_g1_i1	LtM 133	AC	CCGTTGGTCAGGTAGCTCTC	20	59.87	60	GCTTCATGGGCTACCTTCAG	20	59.84	55	156
VG	134	TRINITY_DN12906_c0_g1_i1	LtM 134	CTT	GACCGTGACGCACTTTATGA	20	59.72	50	CACCGCTTTCCATCTCTCTT	20	59.43	50	147
VG	135	TRINITY_DN12916_c0_g1_i2	LtM 135	GAG	CCTCGGAGCTCTTCATGAGT	20	59.55	55	GGAGACGTCCCCTTCAAGTA	20	59.14	55	159
VG	136	TRINITY_DN1295_c0_g1_i7	LtM 136	GGC	CTGTCCGTGAGACCATCCTT	20	60.11	55	GTCTTCATCGGCTTCGTCAT	20	60.23	50	197
VG	137	TRINITY_DN12953_c0_g1_i2	LtM 137	TTC	GGAGCTACCACTCGATCTGC	20	59.98	60	CGTGAACGAGCCAGAAAAAG	20	60.93	50	146
VG	138	TRINITY_DN12953_c0_g1_i2	LtM 138	AGGA	CTTCCAAACTTGGGCCATAA	20	59.93	45	CACAAACATCCAAACCACGA	20	60.4	45	171
VG	139	TRINITY_DN1297_c0_g1_i6	LtM 139	ATC	CAGCATCCCCTAACACATCA	20	59.52	50	ATGATAGCATGCCCTCCAAC	20	59.92	50	163
VG	140	TRINITY_DN12977_c0_g1_i1	LtM 140	AG	GGGCCACAAATCCTTACACA	20	60.75	50	AAGCAAGTCCCCCTGAAAAC	20	60.48	50	169
VG	141	TRINITY_DN13_c0_g1_i4	LtM 141	CAT	ACCAGGCATGAACACACAAA	20	60.01	45	CCCGTAATGGGCAAAGATAG	20	59.43	50	158
VG	142	TRINITY_DN13017_c0_g1_i1	LtM 142	GA	TTAGCCTAACGTGCATGGAA	20	59.33	45	AAAATATCGCCCACGATCC	19	59.74	47.37	130
VG	143	TRINITY_DN13017_c0_g1_i1	LtM 143	GAGG	TTAGCCTAACGTGCATGGAA	20	59.33	45	ACGATCCCCCACTTCTCTCT	20	60.07	55	118
VG	144	TRINITY_DN13056_c0_g1_i9	LtM 144	CAG	GCTCTGGCTTCACTTCCATA	20	58.05	50	GAGACGAAGTGAGCGTTTCA	20	59.17	50	144
VG	145	TRINITY_DN13056_c1_g1_i1	LtM 145	CAG	CCTCATCAATCCCAACAAGC	20	60.46	50	AGACATCAAGAGGCGTGTGA	20	59.42	50	152
VG	146	TRINITY_DN131_c0_g1_i14	LtM 146	GCT	GGTTGTGGATGAAATGCTGA	20	59.5	45	CCCCCACCTGGATATGTCTT	20	60.96	55	148
VG	147	TRINITY_DN13158_c0_g1_i2	LtM 147	ATAGC	GCAATGTCCTTTTTAGGAGGAA	22	59.61	40.91	TGCTTGTTTTCAATGGGACA	20	60.09	40	136
VG	148	TRINITY_DN13158_c0_g1_i5	LtM 148	ATAGC	AGGAGGAACAGAAACAGAATGC	22	59.76	45.45	CAGTGAGGAAGTGTGGATGG	20	59.1	55	139
VG	149	TRINITY_DN1316_c0_g1_i10	LtM 149	CTTT	GTGAAATGCTTGCTGTTCAACT	22	59.43	40.91	GGCTTCATGGACTTCGTAGG	20	59.69	55	153
VG	150	TRINITY_DN13168_c0_g1_i1	LtM 150	AATC	GATTCAGACGAGGACCTGGA	20	60.2	55	TCACTCGAGCTGGAACAGAA	20	59.7	50	143
VG	151	TRINITY_DN13198_c0_g1_i2	LtM 151	CA	GCTCGAATATGCAGGAGAGC	20	60.09	55	GGCGCGAGATCTTAGTGTTT	20	59.48	50	155
VG	152	TRINITY_DN13235_c0_g1_i1	LtM 152	TACA	TCAACCTCTTTCGCTCATCC	20	60.34	50	ACTCAGCTCTGAGGCGACAT	20	60.17	55	121
VG	153	TRINITY_DN13252_c0_g2_i1	LtM 153	CTT	TCAACCTCCATGTCATCCTTC	21	59.92	47.62	GATGTCGGGGATGAAGAGAA	20	60.01	50	160
VG	154	TRINITY_DN13252_c0_g2_i1	LtM 154	TTC	TGTCATCCTTCTTCGGCTTC	20	60.34	50	GATGGAGGAACTGGATGTCG	20	60.47	55	163
VG	155	TRINITY_DN13353_c0_g1_i1	LtM 155	CGC	GTGCTTGCTGGTGATGAGTG	20	60.47	55	TGGTGTGTGTGTTTGCATTG	20	60.05	45	137
VG	156	TRINITY_DN13353_c0_g1_i2	LtM 156	CGC	CTTGCTGGTGATGAGTGAGC	20	59.58	55	GGTCTTTTCTTCGGTTCCTG	20	58.76	50	154
VG	157	TRINITY_DN13358_c0_g1_i1	LtM 157	CGC	GATGCATTGGCTCTTTGCT	19	58.97	47.37	CCCTTGAAATACCTCCCAAA	20	58.88	45	149
VG	158	TRINITY_DN1337_c0_g1_i6	LtM 158	AG	CAGAATAGGGCATCTAGCAACA	22	59.38	45.45	ACTTGCAGCAGTGCAACATC	20	60.06	50	162
VG	159	TRINITY_DN13458_c0_g1_i2	LtM 159	CCT	CGTGCTCGCATCATCATTAC	20	60.25	50	GGCTTCCTTGCTTGTGTCTC	20	60	55	159
VG	160	TRINITY_DN13458_c0_g1_i2	LtM 160	AGC	TGAGACACAAGCAAGGAAGC	20	59.17	50	TCCAAGCAAACACAAGCAAA	20	60.41	40	147
VG	161	TRINITY_DN13458_c0_g1_i2	LtM 161	GCT	TGAGACACAAGCAAGGAAGC	20	59.17	50	TCCAAGCAAACACAAGCAAA	20	60.41	40	147
VG	162	TRINITY_DN13458_c0_g1_i2	LtM 162	GCAA	TGAGACACAAGCAAGGAAGC	20	59.17	50	TCCAAGCAAACACAAGCAAA	20	60.41	40	147
VG	163	TRINITY_DN13462_c0_g1_i3	LtM 163	GCT	GCAAGCACACTACATGCACA	20	59.49	50	GTCCTCACCGGATTTCAACA	20	60.9	50	152
VG	164	TRINITY_DN13471_c0_g1_i2	LtM 164	CT	CGTGAACGCGACGTGTAGTA	20	60.92	55	CAGCTGGGAGGGATCAAGT	19	60.21	57.89	144
VG	165	TRINITY_DN13471_c0_g1_i2	LtM 165	TGTAC	CTTTCCGTCCCTCGTAAACA	20	60.1	50	TGGCTCTGTTTCATGCTTTG	20	59.99	45	156
VG	166	TRINITY_DN1353_c0_g1_i7	LtM 166	CCA	TGCACCACCATCATATCCAT	20	59.61	45	GGTGGTGGTGGTTACCGTAG	20	60.15	60	159
VG	167	TRINITY_DN1353_c0_g1_i7	LtM 167	ACC	ACCGTACCCATAACCACCAC	20	59.45	55	AAGGCTGAACCAAAGAAGCA	20	59.99	45	168
VG	168	TRINITY_DN1353_c0_g2_i1	LtM 168	CTC	AAGGACTGTTTTGCCCATTG	20	59.97	45	TCTAGCCATGGTGGTGGTG	19	60.54	57.89	182
VG	169	TRINITY_DN13606_c0_g1_i1	LtM 169	GAT	CTGACCCTGATTTCGCTTTC	20	59.81	50	CAGTTGCTGAAGGTCCTGTG	20	59.46	55	152
VG	170	TRINITY_DN1365_c0_g1_i6	LtM 170	GGA	CATTGGGAGCTCTCGCTTT	19	60.49	52.63	GATGTAATGGGGCGTTCAAT	20	59.65	45	142
VG	171	TRINITY_DN1368_c0_g1_i10	LtM 171	TCA	TCAGCAGCCTTCTTCTCCTC	20	59.83	55	GGCCAAGGTGTTAAGGTTGA	20	59.97	50	152
VG	172	TRINITY_DN13843_c0_g1_i1	LtM 172	TCT	CATCTTCGTCATAGCCATCG	20	59.25	50	CTCTGAACCAGAACCTCAGGA	21	59.43	52.38	113
VG	173	TRINITY_DN1387_c0_g1_i8	LtM 173	CTC	ACATCGGCAACATTCCAGAC	20	60.93	50	TGGATCTGTTGGAGAGGAACA	21	60.64	47.62	153
VG	174	TRINITY_DN1397_c0_g2_i1	LtM 174	GA	TTGAAGGTGCCACAAAGTCA	20	60.28	45	CCCTTCACCACCTCATCTCT	20	59.1	55	155
VG	175	TRINITY_DN1398_c0_g1_i9	LtM 175	CTT	ACAGATGGACGAAAGGGATG	20	59.93	50	CCACCAGACGATCACTAGCA	20	59.86	55	172
VG	176	TRINITY_DN140_c0_g1_i8	LtM 176	TCT	CAAATGGGCTTCTGCTTGTT	20	60.25	45	GGGCAAGGTTGAGGATGTTA	20	59.93	50	112
VG	177	TRINITY_DN14007_c0_g1_i2	LtM 177	CCT	CTTGAAATAAAGCGCGTTGG	20	60.74	45	GAGCTTGAGCTGGAGGAGGT	20	61.07	60	160
VG	178	TRINITY_DN14012_c0_g1_i1	LtM 178	CTG	GGTGGTGGTCAGTGATGAGA	20	59.5	55	GCAGCAGAAACAAGAACACG	20	59.64	50	161
VG	179	TRINITY_DN14012_c0_g1_i1	LtM 179	CTG	GTAGCACTGCAACTGCTGCT	20	59.42	55	GTCAGCCGAGCTCCAAGAT	19	60.51	57.89	148
VG	180	TRINITY_DN14047_c0_g2_i1	LtM 180	TGGC	ACCTCAGCCGAGTCAAACAC	20	60.31	55	GTGATCTCGCTCATCGGATT	20	60.19	50	160
VG	181	TRINITY_DN14090_c0_g1_i1	LtM 181	CCTG	TGGCAAGGAATTCAGACTCA	20	59.37	45	CCTCCTCCTCCTGTTGTTCA	20	60.23	55	172
VG	182	TRINITY_DN14231_c0_g1_i1	LtM 182	ATC	TTCAGTCCAGGGTGAAAACC	20	59.94	50	AGCGTGATTACACGGTTGGT	20	60.44	50	160
VG	183	TRINITY_DN14249_c0_g1_i1	LtM 183	TCA	CATCACCAAGCCCATCTCTT	20	60.07	50	CAAAGCAAAGCACAGCAAAG	20	59.79	45	169
VG	184	TRINITY_DN14318_c0_g1_i1	LtM 184	AGC	GCATCCAGAACTTCCAACCA	20	61.05	50	GGCTCGTCAAGAAGAAGGTG	20	59.99	55	189
VG	185	TRINITY_DN14345_c0_g1_i1	LtM 185	TGC	CCTGCTTCGTGATCTTCCAT	20	60.22	50	TAAGCCCGAGTCACTGAACC	20	60.25	55	157
VG	186	TRINITY_DN144_c0_g1_i4	LtM 186	TC	ATCAAGGAGCTGCGAGCTAA	20	60.26	50	TGGAGTTGTACAAGGCACCA	20	60.15	50	149
VG	187	TRINITY_DN144_c0_g1_i4	LtM 187	TCC	ATTCAATTCTTGGCCCTGTG	20	59.93	45	CCTCTCTGAGCTCACCCTGT	20	59.58	60	167
VG	188	TRINITY_DN144_c0_g1_i4	LtM 188	GAGG	ATCAAGGAGCTGCGAGCTAA	20	60.26	50	TGGAGTTGTACAAGGCACCA	20	60.15	50	149
VG	189	TRINITY_DN1441_c0_g1_i2	LtM 189	TGG	TGACGAGGAGGGAGATGAGT	20	59.79	55	ACCAAAACCAAGAGCAGAGC	20	59.48	50	158
VG	190	TRINITY_DN1458_c0_g2_i3	LtM 190	CGC	CTGCTTCCTGAGGAGGAGAAT	21	59.96	52.38	AGCGCTGGTACGTAATTGCT	20	59.93	50	105
VG	191	TRINITY_DN14580_c0_g1_i1	LtM 191	GCT	GCCACTTCCCATATTGTCGT	20	59.82	50	GCATTCAGTCGGTTTCAACA	20	59.7	45	150
VG	192	TRINITY_DN14666_c0_g1_i1	LtM 192	TG	TTCATCACCAACCTGAACCA	20	59.94	45	TTCATTCGCTGCCTATGCTA	20	59.57	45	154
VG	193	TRINITY_DN14720_c0_g1_i1	LtM 193	CAG	CCGGATATGACCTTCCTCCT	20	60.29	55	TGGAAATGGCAACACTGAAG	20	59.69	45	157
VG	194	TRINITY_DN14806_c0_g1_i1	LtM 194	TCC	CTTTGGCTGGATCGAAGAAG	20	59.95	50	TCCAGACAAGGGAGATGAAGA	21	59.79	47.62	159
VG	195	TRINITY_DN14806_c0_g1_i1	LtM 195	GCC	CTTTGGCTGGATCGAAGAAG	20	59.95	50	TCCAGACAAGGGAGATGAAGA	21	59.79	47.62	159
VG	196	TRINITY_DN1490_c0_g1_i6	LtM 196	CTG	CCTCGGCTGGTACTGAGAAA	20	60.39	55	TACATGAGCAGCATGGGCTA	20	60.39	50	153
VG	197	TRINITY_DN1490_c0_g1_i6	LtM 197	GGA	TGGTTGCTTGCTAGCTTGTG	20	60.19	50	CTTGCCGAGCATTTACCACT	20	60.27	50	132
VG	198	TRINITY_DN14917_c0_g1_i1	LtM 198	GT	GGGACTCGAGACTGTTGCTT	20	59.45	55	AAACCCAGCACTCCACAGTT	20	59.62	50	139
VG	199	TRINITY_DN14987_c0_g1_i1	LtM 199	CCG	TCCAGAGCTCACACAGATGC	20	60.15	55	GAGGATCCGAGGCATGAAC	19	60.58	57.89	151
VG	200	TRINITY_DN15030_c0_g1_i1	LtM 200	GAT	CAATCGCAGAATCCACCAAT	20	60.86	45	CCGTATCCACCCTTCCACTA	20	59.81	55	150
VG	201	TRINITY_DN15034_c0_g1_i1	LtM 201	TCA	TTGGGGAATTTCCATCATTG	20	60.5	40	GGCAGTCAGAATTGGAGAGC	20	59.96	55	111
VG	202	TRINITY_DN15069_c0_g1_i2	LtM 202	GAG	ATCGCGCTTCTGCTATGAAT	20	59.97	45	GTTCAAGCGCATGATGACC	19	60.23	52.63	162
VG	203	TRINITY_DN15227_c0_g1_i1	LtM 203	AC	GCAAGCTCCTTCATTGGCTA	20	60.49	50	CAAGACGAGAGAGGGACAGAA	21	59.58	52.38	164
VG	204	TRINITY_DN15232_c0_g1_i1	LtM 204	CAG	CTGCAGGCTTACCAGCACTT	20	60.59	55	AACCAGTGTGTTCCGATTCC	20	59.83	50	158
VG	205	TRINITY_DN15245_c0_g1_i1	LtM 205	CT	AAGCACTGCTAGAGCTGAGGA	21	59.53	52.38	TTATTCCCTTGGTGGAATGC	20	59.76	45	135
VG	206	TRINITY_DN15280_c0_g1_i1	LtM 206	AC	ACGGTCTTGCTTCTTCTTGC	20	59.62	50	GGCGAAGTCGTCCTCTACAA	20	60.4	55	170
VG	207	TRINITY_DN15300_c0_g1_i1	LtM 207	TC	CTCCCAGTATGGGGACAAAA	20	59.78	50	GGCAGGAAGGAGGAAGAAGA	20	60.84	55	133
VG	208	TRINITY_DN15300_c0_g1_i1	LtM 208	CCCT	AGGTGAGGTGAGCAGAGGAG	20	59.58	60	GGCAGGAAGGAGGAAGAAGA	20	60.84	55	192
VG	209	TRINITY_DN15300_c0_g1_i1	LtM 209	GGTGA	CACTCTGATGGTGTGCTCCT	20	58.83	55	GGGTTGGGTTTCTTTCTCCT	20	59.42	50	149
VG	210	TRINITY_DN15334_c0_g1_i1	LtM 210	CTG	ACCGGCCAGAGTTACATCAC	20	60	55	TTGATGCTAGCAGCCATGTT	20	59.45	45	164
VG	211	TRINITY_DN15400_c0_g1_i1	LtM 211	CGG	TTCTTTGCTCGTCTGGTCTG	20	59.16	50	CTACGACGACCAGAAATCTCA	21	57.97	47.62	166
VG	212	TRINITY_DN15461_c0_g1_i1	LtM 212	CT	CCAATCCAAGAACACCGAGT	20	59.97	50	GAGGCAGTGGGGAAAGAAAT	20	60.44	50	156
VG	213	TRINITY_DN1548_c0_g1_i7	LtM 213	CTG	GCCGAAATATTGCATCTGCT	20	60.2	45	TGCCCTGAGAGAAGAAGTCC	20	59.53	55	147
VG	214	TRINITY_DN1548_c0_g1_i7	LtM 214	GGTGAT	CACCACCGTTTGAAGAGGTC	20	60.55	55	TCCTAACATGAACGGGAACC	20	59.79	50	155
VG	215	TRINITY_DN1552_c0_g1_i1	LtM 215	GT	GAGTTTTCCGCTGAATCGAA	20	60.33	45	CGTCGCGACTACTGACCATA	20	59.89	55	150
VG	216	TRINITY_DN1552_c0_g1_i1	LtM 216	TGC	CGACGAACTACTGGGGTTGT	20	60.03	55	GCCTTCATCCTCCAGTCATC	20	59.62	55	134
VG	217	TRINITY_DN15773_c0_g1_i1	LtM 217	AGC	GCCATTTCTGAGCCTTTGTT	20	59.32	45	CACCTGCAATGGAGGAGAAG	20	60.79	55	163
VG	218	TRINITY_DN15844_c0_g1_i1	LtM 218	TGC	AGCCAAGGAAGTGAAACAGC	20	59.48	50	CAGCGGCAGAGAGAAGACTC	20	60.43	60	134
VG	219	TRINITY_DN16094_c0_g1_i2	LtM 219	AAC	GCAGCTGCTAATCCGACAAG	20	61.07	55	GTTATCGGGGGAATGCTTTT	20	60.15	45	147
VG	220	TRINITY_DN1618_c0_g1_i1	LtM 220	GTC	AGTTTTCACAGCCGACTCCA	20	60.83	50	TGCGGGTCATCCTAATCTTC	20	60.04	50	171
VG	221	TRINITY_DN16196_c0_g1_i1	LtM 221	GA	CCTTCCGATCAAGATGCAGT	20	60.22	50	TGTTATCCATTCACCGTCCA	20	59.77	45	169
VG	222	TRINITY_DN16196_c0_g1_i1	LtM 222	GAGC	ACTCCGACCCAAAGTTTTCC	20	60.34	50	TTGATCGGAAGGTGAGGAAG	20	60.19	50	149
VG	223	TRINITY_DN16196_c0_g1_i1	LtM 223	GGGA	ACTCCGACCCAAAGTTTTCC	20	60.34	50	TTGATCGGAAGGTGAGGAAG	20	60.19	50	149
VG	224	TRINITY_DN16196_c0_g1_i1	LtM 224	GAGGG	GATGCAGTTGCAGGGAGAAC	20	60.81	55	CCATTCACCGTCCATTCTCT	20	59.93	50	151
VG	225	TRINITY_DN16292_c0_g1_i1	LtM 225	GCC	AAGGATGGGAACATGTCCTG	20	59.78	50	GGCTACCATTGTCGGTATGG	20	60.21	55	140
VG	226	TRINITY_DN16303_c0_g1_i1	LtM 226	AT	GAAGCTCAGCTCGTGGAAAG	20	60.28	55	GCTTCACCTCGTGGCTAACA	20	61.37	55	150
VG	227	TRINITY_DN16434_c0_g1_i1	LtM 227	TA	CGATGGGATCATACAGGGTTA	21	59.65	47.62	AAGAAGGCGGAGGAGTTCAT	20	60.21	50	158
VG	228	TRINITY_DN16434_c0_g1_i1	LtM 228	CGC	CGATGGAACCACATCTTCCT	20	59.93	50	AGATCGAGGTCCACAACCTG	20	60.11	55	148
VG	229	TRINITY_DN16439_c0_g1_i1	LtM 229	CT	CGAGCCAAGGCAATCTAATC	20	59.81	50	GATGTGAAACGAAAATGGAGAG	22	58.7	40.91	154
VG	230	TRINITY_DN16461_c0_g1_i1	LtM 230	ATC	TCATCACCATCCACTTCAACA	21	59.95	42.86	TCACGGAGAGAGAACCCTGT	20	59.83	55	164
VG	231	TRINITY_DN16489_c0_g1_i1	LtM 231	GA	TGAAACAGAGACGGGGAAGA	20	60.77	50	CAGGGGAGACGAGGAGATTC	20	61.13	60	145
VG	232	TRINITY_DN16489_c0_g1_i1	LtM 232	GCG	GCTTGAGCAGCTTGGTGTC	19	59.72	57.89	TTCCCCGTCTCTGTTTCATC	20	60.05	50	138
VG	233	TRINITY_DN1652_c1_g1_i3	LtM 233	TGC	CTGAAGGGGATCGATCATTG	20	60.42	50	TCATTGAGTCCAAGGTGCAG	20	59.83	50	146
VG	234	TRINITY_DN16547_c0_g1_i1	LtM 234	GGT	GTGTTGGCTGGATGGAGTTT	20	59.97	50	CGTCCACACACCATTACCAC	20	59.73	55	134
VG	235	TRINITY_DN16547_c0_g1_i1	LtM 235	CGGG	GAGGTCGAAACCCAAAAAGG	20	60.83	50	AAACTCCATCCAGCCAACAC	20	59.97	50	145
VG	236	TRINITY_DN16728_c0_g1_i1	LtM 236	CAT	CCTTTTGACCAAGAACATGGA	21	59.96	42.86	GACACAGCTGCCTGAGAGTG	20	59.76	60	145
VG	237	TRINITY_DN16728_c0_g1_i1	LtM 237	AGC	TGACCAAGAACATGGAAGCA	20	60.24	45	GACACAGCTGCCTGAGAGTG	20	59.76	60	140
VG	238	TRINITY_DN16757_c0_g1_i1	LtM 238	GA	TCAGAGCGATTGAGCAAATCT	21	60.11	42.86	CTATCCATGCGTCTCGCTTC	20	60.9	55	121
VG	239	TRINITY_DN1680_c0_g1_i7	LtM 239	TCC	TGCTCCATGAGTGTCAGGAA	20	60.4	50	CGCGAGGAAGGTATTTTCG	19	60.72	52.63	142
VG	240	TRINITY_DN1684_c0_g2_i2	LtM 240	TGC	TCCATGGCCTCTTTCATAGC	20	60.18	50	TTCATCAAATCAGGCTGGTG	20	59.65	45	150
VG	241	TRINITY_DN16994_c0_g1_i1	LtM 241	TCC	AGAGGGTCCCAGGTCATCAT	20	60.74	55	GCAAGTGAGGCTGAGCAGT	19	59.3	57.89	181
VG	242	TRINITY_DN1709_c0_g1_i8	LtM 242	CAT	GAAACATGGATTGGGAATCG	20	60.13	45	GCCCCCTCCTAAGTTATTGC	20	59.93	55	129
VG	243	TRINITY_DN1709_c0_g1_i8	LtM 243	CAT	CCTGGTTCGAGAAGACCAAC	20	59.7	55	TGCAATGATTTTGGAAGTGC	20	59.67	40	150
VG	244	TRINITY_DN1712_c0_g1_i4	LtM 244	CCG	TAACCTGATGGCCTTCCTTG	20	60.07	50	AGCGCAGAAGAGGAGGAGAT	20	60.64	55	152
VG	245	TRINITY_DN17367_c0_g1_i1	LtM 245	CAG	GTCCGCGAATGTACCTCTG	19	59.26	57.89	CCGGCAAAGCAGAGAGAT	18	59.06	55.56	187
VG	246	TRINITY_DN1745_c0_g1_i10	LtM 246	CTT	CGTCAGCTTGATCATCTTGG	20	59.39	50	CAGAAAGCTTGGCAGTCACA	20	60.18	50	138
VG	247	TRINITY_DN1760_c0_g1_i2	LtM 247	CTG	GGAGGCTGAAGCTCTCTCAA	20	59.83	55	ATAATCTCCCTCCCCCTTCC	20	60.47	55	151
VG	248	TRINITY_DN1760_c0_g1_i2	LtM 248	ATC	AAGGCCTCAAGTCCTCAACA	20	59.84	50	GAAGACAGGGATGAGGTGGA	20	60.05	55	151
VG	249	TRINITY_DN1760_c0_g1_i2	LtM 249	TCA	AAGGCCTCAAGTCCTCAACA	20	59.84	50	GAAGACAGGGATGAGGTGGA	20	60.05	55	151
VG	250	TRINITY_DN1760_c0_g1_i2	LtM 250	TCC	CCTCCACCTCAACACCATCT	20	59.96	55	GATGAGGACGAGGATGAGGA	20	60.16	55	160
VG	251	TRINITY_DN17773_c0_g1_i3	LtM 251	ATGA	GGGAAAATTTCAGACGCAGA	20	60.19	45	ATTTGCTTCCCGTTTGTCAG	20	60.11	45	198
VG	252	TRINITY_DN17795_c0_g1_i1	LtM 252	GA	AGTGTCACCTGATGGCTGCT	20	60.89	55	GCCCTTTACACCCTTCCAGT	20	60.36	55	145
VG	253	TRINITY_DN1792_c1_g1_i12	LtM 253	GCT	GGCTGTAGCCTCCATCAGAC	20	59.83	60	GGTTCTCAGGAGCAAAGCAG	20	60.13	55	148
VG	254	TRINITY_DN1792_c1_g1_i12	LtM 254	CTG	GCAAGGCAGCAACAAACTG	19	60.59	52.63	GATTGTCTGCCACCATGTCA	20	60.54	50	141
VG	255	TRINITY_DN1792_c2_g1_i1	LtM 255	TGC	CTCTTGTCGAAGTCCCTGCT	20	59.6	55	TCTGATACCAGCAGCGTGAG	20	60.16	55	167
VG	256	TRINITY_DN17926_c0_g1_i1	LtM 256	TGG	CAGCGGAGTAGACAGCCTCT	20	59.77	60	AATGGGGTGAGCCTAACAAA	20	59.43	45	142
VG	257	TRINITY_DN18276_c0_g1_i2	LtM 257	AC	CCGTACTCTTTTTCGGAACG	20	59.74	50	GGGGTTCTACGCTTTCTTCC	20	60.07	55	152
VG	258	TRINITY_DN18283_c0_g1_i1	LtM 258	TGC	GAACAGGTCCAGGAACGAAC	20	59.55	55	ACTTCGACTCCAGCCAAGC	19	60.55	57.89	162
VG	259	TRINITY_DN18283_c0_g1_i1	LtM 259	GCT	GTCATCAGCACCGTCTTGTC	20	59.27	55	GAGAAAAGATCTGGGGAAAGG	21	59.16	47.62	186
VG	260	TRINITY_DN18320_c0_g1_i1	LtM 260	TC	GTGTCCTCGGAGTCCATCTC	20	59.64	60	CCGATGTTTTTCCTCTGCTC	20	59.81	50	187
VG	261	TRINITY_DN18327_c0_g1_i1	LtM 261	AG	TGAACCTGAAACCGCTTACC	20	60.11	50	TAGTTATTCCTGGGCCAACC	20	58.9	50	171
VG	262	TRINITY_DN18349_c0_g1_i1	LtM 262	GA	ACTGAAACTGGGTGCATAGC	20	57.82	50	CCCAAATTCTCTCTCACACC	20	57.13	50	171
VG	263	TRINITY_DN18379_c0_g1_i1	LtM 263	CGC	CTGACGAGCTTGGCGTACT	19	59.2	57.89	CAACGAACTTCCGAGAAAGG	20	59.85	50	172
VG	264	TRINITY_DN18397_c0_g1_i1	LtM 264	GCT	CTGGAACTCTTGCATGGTGA	20	59.83	50	ATGAGCAGCTACCCCAACAC	20	60.14	55	150
VG	265	TRINITY_DN18439_c0_g1_i1	LtM 265	GCT	GAGCATGAGGTGCAACTTGA	20	59.99	50	CAAATGCAGCCTTTCCTTGT	20	60.25	45	148
VG	266	TRINITY_DN18469_c0_g1_i1	LtM 266	GGT	CATTTGGCTCCGGTTCTG	18	60.19	55.56	CCAAAGAAAAGGCAACTGAGA	21	59.48	42.86	153
VG	267	TRINITY_DN18522_c0_g1_i1	LtM 267	ATAC	AACAGAGCCCACAGAGATCAA	21	59.86	47.62	CCTGTGGATGGTTATCCTGAA	21	59.8	47.62	178
VG	268	TRINITY_DN1854_c0_g1_i4	LtM 268	GGT	TGAGTCCTCGCTCATTGTGA	20	60.56	50	TAACCAGCAAAGACCCATCG	20	61.02	50	154
VG	269	TRINITY_DN1854_c0_g1_i4	LtM 269	GGC	CTTTTGGTTGGTGAGGTGGT	20	59.86	50	GCGGTGGTGGTTACTTTGTC	20	60.42	55	170
VG	270	TRINITY_DN18579_c0_g1_i2	LtM 270	CTG	GGTTTCTCTGCAAAGGCAAG	20	59.99	50	AAGCAGAACCCTCAAGTTGC	20	59.48	50	133
VG	271	TRINITY_DN18579_c0_g1_i2	LtM 271	TGC	GGTTTCTCTGCAAAGGCAAG	20	59.99	50	AAGCAGAACCCTCAAGTTGC	20	59.48	50	133
VG	272	TRINITY_DN18579_c0_g1_i2	LtM 272	GCT	GGTTTCTCTGCAAAGGCAAG	20	59.99	50	AAGCAGAACCCTCAAGTTGC	20	59.48	50	133
VG	273	TRINITY_DN18579_c0_g1_i2	LtM 273	TGC	TGCTGCTGTAAGAGGCTCAA	20	59.89	50	AAGATGGAGCACCAAAGCTC	20	59.43	50	131
VG	274	TRINITY_DN18579_c1_g1_i1	LtM 274	CTG	TTGCCGGTCTGGTTATCAGT	20	60.52	50	GAGAACATGGAAAGGCCAAC	20	59.53	50	136
VG	275	TRINITY_DN18658_c0_g1_i1	LtM 275	CGT	CTCGATACCCAACACCAAGG	20	60.37	55	TCGATTCTTCTCCTCCTCCA	20	59.88	50	152
VG	276	TRINITY_DN18667_c0_g1_i1	LtM 276	CGC	CACCATGACCCAAGAACTCA	20	59.52	50	CAATGGGTGCTGCTACAGTG	20	60.32	55	169
VG	277	TRINITY_DN1875_c0_g1_i1	LtM 277	AC	CATCTTCTGATGCCTGATGG	20	59.19	50	CGGAGCGAAGAATGAAGAAA	20	60.46	45	146
VG	278	TRINITY_DN1875_c0_g1_i1	LtM 278	GGAT	TCCCCCTACCCTTTCTTCAT	20	59.76	50	TTCTTCGGGACCATCAGGTA	20	60.45	50	148
VG	279	TRINITY_DN1883_c0_g1_i1	LtM 279	CCA	TTCTAGACGGACCGAAGCTG	20	60.53	55	TCAAGTACCCGTCCGAGAAG	20	60.25	55	150
VG	280	TRINITY_DN1884_c0_g1_i6	LtM 280	AC	AATTGGACTGGCATGCTTTC	20	60.08	45	TCCCATTCGGTCATTCCTTA	20	60.27	45	175
VG	281	TRINITY_DN1886_c0_g1_i2	LtM 281	CGG	ATCGATGGCAACACATGAGA	20	60.08	45	GAGGCGTACAAGAAGGATCG	20	59.84	55	150
VG	282	TRINITY_DN19002_c0_g1_i1	LtM 282	TGC	TGCCGTGCTGTTGTTGTTAT	20	60.18	45	CATCCAGATGACACGGTCTG	20	60.11	55	151
VG	283	TRINITY_DN19034_c0_g1_i1	LtM 283	TA	AGGTATGATGTTCCTGGAAGG	21	57.99	47.62	TCCTGCACCTACTGCACA	18	57.28	55.56	153
VG	284	TRINITY_DN19057_c0_g1_i1	LtM 284	GTC	CTCCAGAGTGGAGGCGTACT	20	59.47	60	AGGTCCATCGTCTCCGTCT	19	59.65	57.89	176
VG	285	TRINITY_DN19101_c0_g1_i1	LtM 285	AGC	AACTGCCCTGTCTTGCTCAT	20	59.87	50	AGCTGATGGACCATGGAGAG	20	60.22	55	147
VG	286	TRINITY_DN19101_c0_g1_i2	LtM 286	AGC	AACTGCCCTGTCTTGCTCAT	20	59.87	50	AGCTGATGGACCATGGAGAG	20	60.22	55	147
VG	287	TRINITY_DN1913_c0_g1_i1	LtM 287	CCG	TAGGCTGCCGTCGACAACT	19	61.95	57.89	GATGCCGAAGAAGCCTGTC	19	60.91	57.89	146
VG	288	TRINITY_DN1921_c0_g1_i1	LtM 288	GGAT	AGAGGAGAGGAAGGGTGGAG	20	59.8	60	AGGGAGGAGGTGTCAGTGAG	20	59.27	60	150
VG	289	TRINITY_DN19214_c0_g1_i1	LtM 289	AGC	GTGAGTTTCCCTTTGGACGA	20	60.09	50	GACATCCTGACCCCACAGAT	20	59.77	55	152
VG	290	TRINITY_DN1922_c0_g1_i10	LtM 290	TGA	TTTCTCTCCGATGCTCGTCT	20	60.1	50	ACGGATCAGATGGCACGTAT	20	60.37	50	127
VG	291	TRINITY_DN19239_c0_g1_i1	LtM 291	CT	CCTAAGGAGCCTCATCCACA	20	60.21	55	TCCCTTTTATGCTGCATTGG	20	60.96	45	146
VG	292	TRINITY_DN19286_c0_g1_i1	LtM 292	AAG	TCCTTTGGCCTACACAAGATG	21	60.12	47.62	CAGAAAGCAATGGCAAAAGA	20	59.04	40	172
VG	293	TRINITY_DN19286_c0_g1_i1	LtM 293	GCT	TCCTTTGGCCTACACAAGATG	21	60.12	47.62	CAGAAAGCAATGGCAAAAGA	20	59.04	40	172
VG	294	TRINITY_DN1932_c0_g1_i2	LtM 294	CAG	CCCTCTCCTCCTTTCACACA	20	60.23	55	ACGAGCTGAGGTACCAGCAT	20	59.9	55	155
VG	295	TRINITY_DN19364_c0_g1_i3	LtM 295	TGT	GAGGGTTTGCCATTGTGTTT	20	59.84	45	CATCAGCTTTCTTGCAGCAG	20	59.89	50	144
VG	296	TRINITY_DN19364_c0_g1_i3	LtM 296	TGC	GAGGGTTTGCCATTGTGTTT	20	59.84	45	CATCAGCTTTCTTGCAGCAG	20	59.89	50	144
VG	297	TRINITY_DN19385_c0_g1_i1	LtM 297	AC	GCTTTGATCACCTGGCTTTC	20	59.82	50	TCCCGCAAATGACACAAAC	19	60.51	47.37	136
VG	298	TRINITY_DN19385_c0_g1_i1	LtM 298	TCATA	GGGAGTAGTTTCGATATTTCCAC	23	58.1	43.48	AACACGCTGCTGCTACAAAG	20	59.29	50	145
VG	299	TRINITY_DN19460_c0_g1_i1	LtM 299	CCG	GTAGTTGGCGCGGGAGAAT	19	62.45	57.89	TGGAGGTCCTACCTGTGCTG	20	61.27	60	212
VG	300	TRINITY_DN1949_c0_g1_i2	LtM 300	GCG	CGCTCCTTTTCCTCATCAGT	20	59.43	50	AACATGAGCTGTGGCTCCTC	20	60.42	55	154
VG	301	TRINITY_DN1953_c0_g1_i3	LtM 301	GCGG	GGCACAAGGAAGAGATCGAC	20	59.81	55	AGTACAAGCGGATGGTGGAC	20	60	55	134
VG	302	TRINITY_DN19543_c0_g1_i1	LtM 302	TG	CGCTCTGTAAAAGTTGCAGGT	21	59.57	47.62	GATGCCTAGCACGTATTTGGA	21	60.11	47.62	121
VG	303	TRINITY_DN19602_c0_g1_i1	LtM 303	GA	AGCAGAGTTGGAGTGGTTGC	20	60.45	55	TTGAAGCAGTTGCACAAGGT	20	59.49	45	150
VG	304	TRINITY_DN19711_c0_g1_i1	LtM 304	TTC	TGACTTGTGATGGCATCCTT	20	59.09	45	CTGCAATCCAGTGCCATCTA	20	59.82	50	143
VG	305	TRINITY_DN1973_c1_g1_i1	LtM 305	CT	AGAAGCGAGCCTTCCATCTT	20	60.48	50	GCTACCTCGTCGTCAACTCC	20	59.87	60	158
VG	306	TRINITY_DN1978_c0_g2_i4	LtM 306	GGC	CGTAAAGCGCATCTTCTCCT	20	59.61	50	CTCGTCCTTCTCTGGCTCTC	20	59.28	60	153
VG	307	TRINITY_DN1978_c1_g1_i1	LtM 307	GCT	GCAGACGTACAGCTCCCTCT	20	59.63	60	CGCCGACACCGTTATCAT	18	60.5	55.56	129
VG	308	TRINITY_DN1978_c1_g1_i2	LtM 308	GCT	CTCTCGACGTCTCGCTTACC	20	60.16	60	TGATTAATTTGGGCACGTCA	20	59.93	40	140
VG	309	TRINITY_DN1978_c2_g1_i1	LtM 309	GCT	AACAGTCCGAACCCGAGTG	19	61.12	57.89	TCCTACCTCGAACCCTCTGA	20	59.8	55	161
VG	310	TRINITY_DN19792_c0_g1_i1	LtM 310	CCG	TTGGAGCTGCACTTCATGC	19	61.14	52.63	GGCTCTACAGCACCAACTCC	20	59.87	60	149
VG	311	TRINITY_DN19810_c0_g1_i1	LtM 311	GCT	GACGAGCTCCTCTCTCCTCA	20	59.82	60	CAGCAGAAGTTGCATGTCTCC	21	60.99	52.38	161
VG	312	TRINITY_DN1984_c0_g1_i4	LtM 312	GGC	ATGAGAGCCAAGCTCACCAA	20	60.94	50	ACAGCCATGGCAACCACA	18	62.25	55.56	170
VG	313	TRINITY_DN199_c0_g1_i7	LtM 313	CCA	CATATCTTCCCCCTGAATGC	20	59.34	50	TTATGGTGGAGGGAGGTACG	20	59.81	55	155
VG	314	TRINITY_DN199_c0_g1_i7	LtM 314	CCA	CGCCACTTGGCTTCTTTTTA	20	60.37	45	GGGGAGGTACGAGGATGAAG	20	60.84	60	173
VG	315	TRINITY_DN199_c0_g1_i7	LtM 315	CTC	TTGGCTTCTTCCTGTGATCC	20	60.2	50	GGGGGAGGTATGAGGATGAG	20	60.67	60	150
VG	316	TRINITY_DN19941_c0_g1_i1	LtM 316	GGC	ACACCGGAGCTACAGAGAGG	20	59.47	60	CGTCAGGATGATGATGCTCT	20	58.78	50	149
VG	317	TRINITY_DN20019_c0_g1_i1	LtM 317	CAT	TGGATTCAGACGACCTTGTG	20	59.68	50	AATGCGAGCAATACCCAGAG	20	60.24	50	153
VG	318	TRINITY_DN20140_c0_g1_i1	LtM 318	CTG	GCCTCATCTGGAAATGACTTG	21	59.69	47.62	TCAAACAGTAGGGCTGATGG	20	58.72	50	142
VG	319	TRINITY_DN20152_c0_g1_i2	LtM 319	GCG	GCGGAGAAGAGCATCTACCA	20	60.5	55	AACTTCGGGTGCTTCTTCAC	20	59.33	50	136
VG	320	TRINITY_DN20155_c0_g1_i1	LtM 320	AGC	AATGGGAAAACCTTGCTGAA	20	59.55	40	AGAAAGGATGGAAGGTGGTG	20	58.99	50	135
VG	321	TRINITY_DN20159_c0_g1_i1	LtM 321	AG	TTTGTGTCTTCGCATTGCTC	20	60	45	CAACTCCACTTTGTTGCCAAG	21	60.71	47.62	144
VG	322	TRINITY_DN20162_c0_g1_i1	LtM 322	TCA	TCGGTCATAATGGTTCTGCTT	21	59.58	42.86	CTGCTCAGCCACACAATGAG	20	60.62	55	154
VG	323	TRINITY_DN20165_c0_g1_i1	LtM 323	TC	GTGGCTGTCCAAATCGACTC	20	60.67	55	CGAAACAGAAGTGCAACTCG	20	59.63	50	132
VG	324	TRINITY_DN20271_c0_g1_i2	LtM 324	TGA	ACCTGCTACCATGGCAACTT	20	59.62	50	CAGACATCAAGGCTGAACCA	20	59.83	50	154
VG	325	TRINITY_DN20271_c0_g1_i2	LtM 325	CTG	TTCAGCCTTGATGTCTGCTG	20	60.14	50	CACCATCTGCATCTTCCTGA	20	59.79	50	135
VG	326	TRINITY_DN2028_c0_g1_i3	LtM 326	AGGA	GTGCTCGATCTGGATGGAAT	20	60.04	50	GCCAGGACAGAAACAGAAGG	20	59.84	55	151
VG	327	TRINITY_DN20395_c0_g1_i1	LtM 327	CGA	GCAAAGGACGAAATCAAACC	20	59.55	45	CGTCAAATTCCTGCCTCCTA	20	60.21	50	129
VG	328	TRINITY_DN20395_c0_g1_i1	LtM 328	GCG	TAGGAGGCAGGAATTTGACG	20	60.21	50	TACCTAGGCACCCAGAGACG	20	60.27	60	155
VG	329	TRINITY_DN2064_c0_g1_i2	LtM 329	GCG	CCTCGCGTTACTTCTGCTCT	20	59.78	55	GAGAGCGACCTCCATCCAT	19	60.18	57.89	149
VG	330	TRINITY_DN2064_c0_g1_i2	LtM 330	CGCA	TTCCCCTTCTCTGAACCAAA	20	59.64	45	CTCCGTTCGAGCTCTCTCTC	20	59.43	60	147
VG	331	TRINITY_DN20734_c0_g1_i1	LtM 331	GCA	AGTGACACCTGTAAACACTGCAA	23	59.76	43.48	CTTGGGTCATTTCTCCCTTG	20	59.52	50	140
VG	332	TRINITY_DN20858_c0_g1_i1	LtM 332	GGAAG	AATTGCCCGATACTCACGAC	20	59.96	50	TGAGTACTGAGCCCGTTCG	19	59.99	57.89	145
VG	333	TRINITY_DN20920_c0_g1_i1	LtM 333	AT	CCATGTCCTCCACACACACT	20	59.41	55	GCTAATCAAACCACGGGAGA	20	60.07	50	152
VG	334	TRINITY_DN20920_c0_g1_i1	LtM 334	CGGA	ACACCCTCACAGGTAGGTGAA	21	59.48	52.38	AGGATGAACTCCACCGTCTG	20	60.11	55	157
VG	335	TRINITY_DN2097_c0_g1_i11	LtM 335	GCA	TCTCTCCTGCTGGGCTGTT	19	61.11	57.89	TCAAGTACCACCACGCTGAG	20	59.9	55	132
VG	336	TRINITY_DN2097_c0_g1_i11	LtM 336	CTCG	CGCATCCAATCATGAGGAG	19	60.17	52.63	CAAGTACCACCACGCTGAGA	20	59.9	55	189
VG	337	TRINITY_DN2097_c0_g1_i9	LtM 337	GCA	TCTCTCCTGCTGGGCTGTT	19	61.11	57.89	TCAAGTACCACCACGCTGAG	20	59.9	55	132
VG	338	TRINITY_DN2097_c0_g1_i9	LtM 338	CTCG	CGCATCCAATCATGAGGAG	19	60.17	52.63	CAAGTACCACCACGCTGAGA	20	59.9	55	189
VG	339	TRINITY_DN20984_c1_g1_i1	LtM 339	CTGGTC	ACGCGAGGGAGTCATAACAA	20	60.66	50	TCTAAGCCCACCGACCTCA	19	61.76	57.89	157
VG	340	TRINITY_DN21038_c0_g1_i1	LtM 340	TCG	GGATCTCGTACTGCATCTTGC	21	59.86	52.38	GTCGATGAACGACAGCTACG	20	59.47	55	140
VG	341	TRINITY_DN21038_c0_g1_i1	LtM 341	TCG	GGATCTCGTACTGCATCTTGC	21	59.86	52.38	GTCGATGAACGACAGCTACG	20	59.47	55	140
VG	342	TRINITY_DN21276_c0_g1_i1	LtM 342	CT	CTGGAAGAGCTCGGCAACTA	20	60.67	55	TCAACCATGTTATCGCTGGA	20	60.07	45	146
VG	343	TRINITY_DN21276_c0_g1_i2	LtM 343	CT	TGTTTCTCTGCCCTCTCTCC	20	59.53	55	CGAGCTTTCTTCTGTCATGG	20	58.6	50	149
VG	344	TRINITY_DN2131_c0_g1_i2	LtM 344	GCC	CTTCTCTGGGGAAAGCTGTG	20	59.98	55	CAAGTGCCAGAAGAAGAGCA	20	59.31	50	151
VG	345	TRINITY_DN21328_c0_g1_i1	LtM 345	GAT	CAAGGCAGTAGGGTCTCTCAC	21	58.95	57.14	TCCGTTCCTGTAAGCATGTG	20	59.72	50	159
VG	346	TRINITY_DN216_c0_g1_i1	LtM 346	CT	TGCAATGCAACAACCACTCT	20	60.31	45	TGGTTAATTGGTTCCCCTGA	20	60.16	45	121
VG	347	TRINITY_DN21654_c0_g1_i1	LtM 347	GAG	CTAGAGGCTCCCTCTCTCCA	20	58.72	60	CCGCCTCCATTAATAGGGTTA	21	60.17	47.62	139
VG	348	TRINITY_DN21677_c0_g1_i1	LtM 348	GGC	CATCGATCATCAACGCAAGT	20	59.68	45	CCTCATCCTCTTCCTTGTCG	20	59.8	55	144
VG	349	TRINITY_DN217_c0_g1_i10	LtM 349	GCT	CCTGAACTCAGATGTGCCAGT	21	60.31	52.38	ATGTCAATGGCATGATGCAG	20	60.51	45	149
VG	350	TRINITY_DN21708_c0_g1_i1	LtM 350	AG	TTACACACAAGAGAACGTGCAT	22	58.36	40.91	GGACGTAGGGGTTGCAAATA	20	59.82	50	188
VG	351	TRINITY_DN21822_c0_g1_i1	LtM 351	GA	AAGCGAAGGGAAGCGAAG	18	60.61	55.56	TGATCCGAGCTCGAGTGAG	19	60.24	57.89	148
VG	352	TRINITY_DN22010_c0_g1_i1	LtM 352	TCA	TCGAGCAATCTAACCTCCTCA	21	59.96	47.62	ATGGTGTTTGTGGTGTGTGC	20	60.34	50	137
VG	353	TRINITY_DN22010_c0_g1_i1	LtM 353	CAG	TCGAGCAATCTAACCTCCTCA	21	59.96	47.62	ATGGTGTTTGTGGTGTGTGC	20	60.34	50	137
VG	354	TRINITY_DN22058_c0_g1_i1	LtM 354	GCT	ACTGCGGTCGCTGTTGTTAC	20	61.29	55	ACATGGACTTCCTGCAGAGC	20	60.42	55	148
VG	355	TRINITY_DN22086_c0_g1_i1	LtM 355	GCA	AGAATCGCAAGACCATGTCC	20	60.08	50	GAAGAGAAGCGTGTCGATCC	20	59.96	55	149
VG	356	TRINITY_DN22086_c0_g1_i1	LtM 356	AAAG	ACGCCATTAAAGCGTACCTC	20	59.25	50	AAGTTGTTGCTCCTGCTGCT	20	60.2	50	157
VG	357	TRINITY_DN22086_c0_g1_i1	LtM 357	GGCAGC	AGAATCGCAAGACCATGTCC	20	60.08	50	GAAGAGAAGCGTGTCGATCC	20	59.96	55	149
VG	358	TRINITY_DN22243_c0_g1_i1	LtM 358	CTT	CAGCTGCTCATTTCATTTGC	20	59.57	45	CGCAATCCTCCTCCTTATGA	20	60.17	50	177
VG	359	TRINITY_DN223_c1_g1_i1	LtM 359	CAG	TTACACGCATGGCACATTCT	20	60.14	45	ACAACCTCCTCACCGTCATC	20	59.97	55	146
VG	360	TRINITY_DN223_c1_g1_i9	LtM 360	CAG	TTACACGCATGGCACATTCT	20	60.14	45	ACAACCTCCTCACCGTCATC	20	59.97	55	146
VG	361	TRINITY_DN223_c1_g2_i1	LtM 361	TA	TGAGGCTGGTGAGGACGTT	19	61.86	57.89	TGCTCGCTGCTTGTAACAAAT	21	60.95	42.86	162
VG	362	TRINITY_DN223_c1_g2_i1	LtM 362	CAGC	TTGTTACAAGCAGCGAGCAG	20	60.34	50	TCCTCGGGTACTTCATCCAG	20	60.07	55	166
VG	363	TRINITY_DN223_c1_g2_i6	LtM 363	TA	TGAGGCTGGTGAGGACGTT	19	61.86	57.89	TGCTCGCTGCTTGTAACAAAT	21	60.95	42.86	162
VG	364	TRINITY_DN223_c1_g2_i6	LtM 364	CAGC	GCCTCAAAACCCTCTTCCAT	20	60.44	50	CCTACCAGAACCTGCTCGAC	20	59.87	60	166
VG	365	TRINITY_DN223_c1_g2_i6	LtM 365	CAGC	GGTCTCAATCAACAGGATGGA	21	59.92	47.62	TCGATCGATGTGGTGTTCAT	20	59.93	45	143
VG	366	TRINITY_DN22309_c0_g1_i1	LtM 366	AC	ACCTACCCCGGTGTTGTTG	19	60.67	57.89	ATGTGGCGTTCTGATCCTGT	20	60.54	50	151
VG	367	TRINITY_DN2240_c0_g1_i3	LtM 367	TGC	CTCGTCGATCTCATTGGTGA	20	59.79	50	ACTACGGCCACAGCTACGAT	20	59.79	55	158
VG	368	TRINITY_DN2240_c0_g1_i3	LtM 368	TCA	CTCGTCGATCTCATTGGTGA	20	59.79	50	AACTACGGCCACAGCTACGA	20	60.85	55	159
VG	369	TRINITY_DN22447_c0_g1_i1	LtM 369	CTC	CCATGAATTGCTGGACTTGA	20	59.65	45	GGCGGAGAAGAATCTGTGAG	20	59.95	55	155
VG	370	TRINITY_DN2247_c0_g1_i1	LtM 370	ACG	GCGGTGAAAAACTGGTCACT	20	60.16	50	GCAGAAGGTGAAGAGGATGC	20	59.96	55	160
VG	371	TRINITY_DN2248_c0_g1_i1	LtM 371	CCA	AAAGGGACTCGAAGCTCCTC	20	59.96	55	ACTCTGGCGGTGGAAGATTT	20	61.02	50	151
VG	372	TRINITY_DN22488_c0_g1_i1	LtM 372	GCG	AGAAGTCCCGTGTCCACAGT	20	59.6	55	CGCTCCATGAGCTACGTGT	19	60.02	57.89	165
VG	373	TRINITY_DN22488_c0_g1_i1	LtM 373	GAC	AGAAGTCCCGTGTCCACAGT	20	59.6	55	CGCTCCATGAGCTACGTGT	19	60.02	57.89	165
VG	374	TRINITY_DN22497_c0_g1_i1	LtM 374	TCT	TTTCGTAGCTGTTGCTTTCC	20	58.17	45	GGAGGAGAAGAAGGAGAAGG	20	57.1	55	151
VG	375	TRINITY_DN22516_c0_g1_i1	LtM 375	TGC	GCTTTGTGGTGCCCTGTAA	19	59.71	52.63	ATGGTGCAAACCCAAGTTTC	20	59.84	45	153
VG	376	TRINITY_DN226_c0_g2_i1	LtM 376	TCG	CATCTTCATCATCATCATCGTC	22	57.96	40.91	CCCACTCCTGCTTCTTCCT	19	59.39	57.89	156
VG	377	TRINITY_DN226_c0_g2_i1	LtM 377	TCG	GAAGAAGCAGGAGTGGGAGA	20	59.53	55	TTGACGATGACGATGACGAT	20	60.08	45	149
VG	378	TRINITY_DN226_c0_g2_i1	LtM 378	TCGTCA	CACGTACTCGGTGCAGTCAT	20	59.78	55	AGGATCACGACCAAATCCAC	20	59.79	50	128
VG	379	TRINITY_DN2262_c0_g1_i3	LtM 379	ATG	CATCGTCAACAGGAGAGCAA	20	59.98	50	CAGCCATTCTCAGAGCACAA	20	60.14	50	132
VG	380	TRINITY_DN22648_c0_g1_i1	LtM 380	TGG	TTGTGAAGACGGAATTGCAG	20	59.84	45	CACCTCCACCTCTTCCAAAA	20	60.08	50	176
VG	381	TRINITY_DN22655_c0_g1_i1	LtM 381	ATA	GCCACATGATCTCCCTAAAAA	21	59.03	42.86	GGTTGTCTCTCCCTGTGTTCTT	22	59.65	50	218
VG	382	TRINITY_DN228_c0_g1_i2	LtM 382	AAAGA	ATTTGCGTCGGTGAAAATCT	20	59.57	40	CCCTCTGACCTTTTCCCTTT	20	59.55	50	163
VG	383	TRINITY_DN22945_c0_g1_i1	LtM 383	GCT	TTCATCGCCGCTCTATCTCT	20	60.08	50	CATGACGTCCTCGATCTGAA	20	59.79	50	165
VG	384	TRINITY_DN2318_c0_g1_i5	LtM 384	ACA	AACCCGGTCTCAACTCTCAA	20	59.7	50	TCATCCCCCGTAAAAAGAGA	20	59.5	45	152
VG	385	TRINITY_DN2324_c0_g1_i4	LtM 385	TTC	ACGACCGAGATGTGGTTCA	19	60.1	52.63	AGAGAGTCCTTGCGTTCTCG	20	59.75	55	152
VG	386	TRINITY_DN2329_c0_g1_i4	LtM 386	CGG	AGCTTCCTGAACAGCTCCAG	20	59.75	55	ATCTGCAGAGGGAGGACGTA	20	59.83	55	141
VG	387	TRINITY_DN2329_c0_g1_i4	LtM 387	GTGC	CGAGCTCCTCAGGGACCTAT	20	60.75	60	CCACTCCTCCTACTGCCTCA	20	60.4	60	151
VG	388	TRINITY_DN23300_c0_g1_i1	LtM 388	GCT	TTCGAGTTTTGAAGGCTGGT	20	59.85	45	GACCTAAACGGCAGACGAAG	20	59.88	55	141
VG	389	TRINITY_DN23336_c0_g1_i1	LtM 389	AGA	TATAGCGTGGCTTTGCATGA	20	60.38	45	TGAAACATTGGTTGGTTTGG	20	59.27	40	132
VG	390	TRINITY_DN23336_c0_g1_i1	LtM 390	CCG	CCAAACCAACCAATGTTTCA	20	59.27	40	CGGATACGACCCAAACTTCT	20	59.05	50	144
VG	391	TRINITY_DN234_c0_g1_i4	LtM 391	AT	TACGTTCAACGCATGGCTAC	20	59.76	50	TTAGTTTGCCACCAGGGAGA	20	60.63	50	144
VG	392	TRINITY_DN2348_c0_g1_i1	LtM 392	CTG	GTGCCACACGTACACGAACT	20	59.67	55	AACGCCAAGTTCCAGAACAA	20	60.67	45	147
VG	393	TRINITY_DN23487_c0_g1_i1	LtM 393	CG	GGCTCCATAAGAGCATCCAA	20	60.18	50	TCACCAACGTCGACTTCTCC	20	61.26	55	168
VG	394	TRINITY_DN2360_c0_g1_i6	LtM 394	AGC	AGGAGCAGGTTCGCTATTCA	20	59.98	50	GTTGAGGAGACCATGGGAGA	20	60.05	55	150
VG	395	TRINITY_DN2360_c0_g1_i6	LtM 395	AGC	TCTCCCATGGTCTCCTCAAC	20	60.05	55	GCAGTGATCCATCAGGGAGT	20	60.08	55	158
VG	396	TRINITY_DN2360_c0_g1_i6	LtM 396	AGC	CACCACCTTGAGCAGTTTCA	20	59.87	50	GGTGGTGCTGACACATCTTG	20	60.16	55	154
VG	397	TRINITY_DN23618_c0_g1_i1	LtM 397	CT	CCACACATTGCACACACAAA	20	60.05	45	CAGTGACCGAGCTCTTCCTC	20	60.14	60	156
VG	398	TRINITY_DN23667_c0_g1_i1	LtM 398	TGC	GAGCCTTCAGCTCCTTGAGA	20	59.83	55	GGGTTTGCTGGGGTTGTAAT	20	60.97	50	153
VG	399	TRINITY_DN23669_c0_g1_i1	LtM 399	AGC	GCCACCAGTCAATTGTAGCA	20	59.72	50	AAACGGAACGTGGAGATGAG	20	60.11	50	172
VG	400	TRINITY_DN23677_c0_g1_i1	LtM 400	TC	GGGCATGCTCGTAATCATCT	20	60.07	50	GCCTGACCGAGGAGAAAACT	20	60.77	55	174
VG	401	TRINITY_DN23768_c0_g1_i1	LtM 401	GTC	CGCTTTTCTTGTCAGGCTTC	20	60.13	50	GGGTTGAGGACGAACAAAAC	20	59.43	50	133
VG	402	TRINITY_DN23830_c0_g1_i1	LtM 402	CAG	AACGCAGCCTCATCATCATC	20	61.19	50	CATCAAATCCCCAAAGCCTA	20	59.89	45	144
VG	403	TRINITY_DN23936_c0_g1_i1	LtM 403	GAC	GCTTCCGGCTAACGTCTAAA	20	59.5	50	ATTGCTTAGGCCGTGTGAAG	20	60.27	50	150
VG	404	TRINITY_DN2396_c0_g1_i5	LtM 404	TGC	TCCAAAATCGATCCACCAAT	20	60.13	40	GCTGCTACCTCACCACCACT	20	60.33	60	151
VG	405	TRINITY_DN2399_c0_g1_i4	LtM 405	CTG	TCCTCCAAGCTCAGGAAGGT	20	61.3	55	ATGCCAGGAGGAGGACAAG	19	60.21	57.89	117
VG	406	TRINITY_DN2401_c0_g1_i1	LtM 406	TCT	GGCACCATCTCCATTCTGAG	20	60.62	55	AGGACAAGGGTGAGTCAGGA	20	59.68	55	153
VG	407	TRINITY_DN2401_c0_g1_i1	LtM 407	TTC	TCAACCTCCTTGACCTCCAC	20	60.09	55	GCAGATGCCTCTGTTCCTTC	20	59.96	55	147
VG	408	TRINITY_DN24057_c0_g1_i1	LtM 408	TG	CGCTCAAGAACAAGGGAATC	20	59.81	50	TTCCTTTTGGTGCTGTTTCA	20	59.29	40	146
VG	409	TRINITY_DN24057_c0_g1_i1	LtM 409	GGA	AACAGCACCAAAAGGAATCG	20	60.11	45	CATCTCCTCCTCTCCACTGC	20	59.94	60	161
VG	410	TRINITY_DN24096_c0_g1_i1	LtM 410	CTA	GCACACAAAAACACCACCAG	20	60.05	50	ACGTTCGTTGATCGTTTTGA	20	59.17	40	149
VG	411	TRINITY_DN24130_c0_g1_i2	LtM 411	GGC	GATTTGAGGTGCGAGAGCA	19	60.09	52.63	CTACCACCCACGACACGATT	20	60.83	55	155
VG	412	TRINITY_DN24161_c0_g1_i1	LtM 412	TGC	ATTGCTGCTGCTGCTGATTA	20	59.74	45	GGCCCATATGGATCTTTCAG	20	59.34	50	163
VG	413	TRINITY_DN24161_c0_g1_i1	LtM 413	CTG	GTTGCTGTTGCTGATGATGC	20	60.43	50	GGCAGACAAGAACCAGCCTA	20	60.4	55	149
VG	414	TRINITY_DN24161_c0_g1_i1	LtM 414	GCT	CACATTCACCATAGGCTGGTT	21	59.87	47.62	GACACCACAGCAACAGCAAC	20	60.37	55	148
VG	415	TRINITY_DN24312_c0_g1_i1	LtM 415	TCT	GTCCGACATCTCCAACCAAC	20	60.37	55	CCTCGGCTTGCTTTTATACG	20	59.87	50	150
VG	416	TRINITY_DN24428_c0_g1_i1	LtM 416	TCA	GGGAGAGGGAGACAGGTGTA	20	59.1	60	ACAGACTTTCCAGCCTGGTG	20	60.3	55	146
VG	417	TRINITY_DN2443_c0_g1_i17	LtM 417	TGG	GATGGCGGTATGGCTGTACT	20	59.98	55	CTCAGCATGGAAATCAGTCG	20	59.39	50	153
VG	418	TRINITY_DN2443_c0_g1_i2	LtM 418	TGG	GATGGCGGTATGGCTGTACT	20	59.98	55	CTCAGCATGGAAATCAGTCG	20	59.39	50	153
VG	419	TRINITY_DN24451_c0_g1_i1	LtM 419	TTTA	GCGAAAGCGCATGATTTATT	20	60.2	40	CTCGCACTGCTCCTAGTTCC	20	60.16	60	168
VG	420	TRINITY_DN24553_c0_g1_i1	LtM 420	CA	CACTCACTCCTCCCTCGTCT	20	59.43	60	TGGCTTCAGTTCCATCCAAT	20	60.46	45	152
VG	421	TRINITY_DN24570_c0_g1_i1	LtM 421	CAT	CCACAAAGCCATTCCTCATT	20	59.93	45	GACGATGACTTTGTTGGCAAT	21	59.99	42.86	137
VG	422	TRINITY_DN24662_c0_g1_i1	LtM 422	CCG	CGGCTATTGGCTATGGCTAC	20	59.73	55	GCGATGATTGAATGGTTTGT	20	58.42	40	126
VG	423	TRINITY_DN24680_c0_g1_i1	LtM 423	CGC	GAGCTGCTGCAGGTAGTGGT	20	60.62	60	AAACCGCCAAGTCCTCTCTT	20	60.25	50	132
VG	424	TRINITY_DN24727_c0_g1_i1	LtM 424	TCA	ATCAGTGACGCTGACACACC	20	59.74	55	GGTGACGAAGAGGCTGAAGA	20	60.53	55	145
VG	425	TRINITY_DN24809_c0_g1_i1	LtM 425	TGG	GTGGGGACGGAATATGTTTG	20	60.05	50	GGTAGGAAACCTGCTTCACC	20	58.65	55	175
VG	426	TRINITY_DN249_c0_g1_i10	LtM 426	CT	GAATGGGCATTAGCTGTTCA	20	58.72	45	TGGTTAATTGGTTCCCCTGA	20	60.16	45	158
VG	427	TRINITY_DN249_c0_g1_i10	LtM 427	TGA	CACTAACCCCCGATGAAAAA	20	59.79	45	CGTCGTCGTCTTCATCTTCA	20	59.98	50	162
VG	428	TRINITY_DN249_c0_g1_i10	LtM 428	GAC	GGATTTGATGGATGGATGCT	20	59.72	45	ATGCATGGTTGCTTCATCAG	20	59.68	45	137
VG	429	TRINITY_DN249_c0_g1_i10	LtM 429	GATG	CACTAACCCCCGATGAAAAA	20	59.79	45	CGTCGTCGTCTTCATCTTCA	20	59.98	50	162
VG	430	TRINITY_DN249_c0_g1_i10	LtM 430	GACC	GACGACTGATGAAGCAACCA	20	59.84	50	ACTCCCACAAGAAGGTGGTG	20	60	55	181
VG	431	TRINITY_DN24922_c0_g1_i1	LtM 431	CTG	CCTGCTCTCCGAATCAGTCT	20	59.55	55	GATCAAGGATTGCTGGAAGG	20	59.63	50	154
VG	432	TRINITY_DN24956_c0_g1_i1	LtM 432	CG	TCGCCAGGTACTGTAACGAA	20	59.34	50	AGGACGATCCCTCATCCAAT	20	60.68	50	160
VG	433	TRINITY_DN24956_c0_g1_i1	LtM 433	GCG	CAAATTGGATGAGGGATCGT	20	59.75	45	GTATCCGCCATTCCAGTCAT	20	59.78	50	154
VG	434	TRINITY_DN2496_c0_g1_i1	LtM 434	TCC	CACCATCCACGATGCCTTA	19	60.49	52.63	ACAGCATCTTGCATCTGAGC	20	59.15	50	149
VG	435	TRINITY_DN25065_c0_g1_i1	LtM 435	TA	TCCCAGTCTCCCAATTCTTTT	21	59.93	42.86	GGTCATTCGGATTGTAATTGG	21	59.15	42.86	142
VG	436	TRINITY_DN2509_c0_g1_i1	LtM 436	TC	TGTCTAGCTCCCTCCCCTCT	20	60.35	60	TACACATCGCCACATCACCT	20	59.99	50	138
VG	437	TRINITY_DN251_c0_g1_i2	LtM 437	TGC	TGCATTTGAAGGAAATGCTG	20	59.81	40	CCCGCACCTTGAGTCTTATC	20	59.69	55	157
VG	438	TRINITY_DN251_c0_g1_i2	LtM 438	CATC	GCAATGCCACAAGAGAGACA	20	59.99	50	GGTTGATGGGAGTGATGCTT	20	59.93	50	154
VG	439	TRINITY_DN25191_c0_g1_i1	LtM 439	AAG	CAGTACACCAAGCCAGCAAA	20	59.9	50	CGCTCGCTGTGTATAAATGG	20	59.35	50	149
VG	440	TRINITY_DN2527_c0_g1_i3	LtM 440	GCT	ATCATCGTCGCCTTCCTCTT	20	61.13	50	GGCTATTTATGATGGCGGCTA	21	61.25	47.62	150
VG	441	TRINITY_DN2530_c0_g1_i17	LtM 441	GA	AGCTCACCCCCTCGTTTATT	20	59.96	50	GTTCCTCGCTTCCCCTAACT	20	59.71	55	146
VG	442	TRINITY_DN2530_c0_g1_i17	LtM 442	CAC	CTCCGCTTTGGTGCTTGTAG	20	60.95	55	AAGAAGACAAGCGTGGGAAG	20	59.47	50	145
VG	443	TRINITY_DN2536_c0_g1_i1	LtM 443	GC	CATCAGCCATCAGAGCAGAG	20	59.68	55	AGATGGACGTGGAGATGGTC	20	59.93	55	163
VG	444	TRINITY_DN25377_c0_g1_i1	LtM 444	CTG	TAGATGGCAACTGCTGTGGT	20	59.32	50	CACCCATATGCATCAAGTGC	20	59.96	50	158
VG	445	TRINITY_DN25403_c0_g1_i1	LtM 445	AC	CAGGACAAGAGGAGCTGAGG	20	60.13	60	CATGATGGAAGGGCATTAGC	20	60.44	50	117
VG	446	TRINITY_DN25435_c0_g1_i1	LtM 446	CGAT	GCTATGCAAGCAACGACCTT	20	60.42	50	CATCGAATCACATCCTCCATT	21	59.76	42.86	173
VG	447	TRINITY_DN25587_c0_g1_i1	LtM 447	TTC	CAGCCCTCAGATCATCGAAT	20	60.18	50	TGGAAGAAGAAGAGCCTTGC	20	59.69	50	148
VG	448	TRINITY_DN25592_c0_g1_i1	LtM 448	CTG	CGGTGATGAACAAAAGCAAA	20	59.71	40	TGCTCCACCTGATGCATTATT	21	60.48	42.86	134
VG	449	TRINITY_DN25626_c0_g1_i2	LtM 449	AG	TGTTGCCGAGTTACAGAGACC	21	60.31	52.38	GATTTGTGCCCTGGATCTTC	20	59.49	50	142
VG	450	TRINITY_DN25626_c0_g1_i2	LtM 450	TTC	CAAAACGGAGCGAAGAGAGA	20	60.65	50	CGTTTTGTCACCCCTGGATA	20	60.74	50	148
VG	451	TRINITY_DN25629_c0_g1_i1	LtM 451	CG	GAGCGAGCAACTCTGACTCC	20	60.29	60	TCATCACACACCGCTACACA	20	59.73	50	204
VG	452	TRINITY_DN25629_c0_g1_i1	LtM 452	GAC	GAGCGAGCAACTCTGACTCC	20	60.29	60	TCATCACACACCGCTACACA	20	59.73	50	204
VG	453	TRINITY_DN25667_c0_g1_i1	LtM 453	AGTCC	AATCTCAGATCCGTGCCAGT	20	59.69	50	ATTTCCCCTCGCTTTCAGAT	20	60.04	45	152
VG	454	TRINITY_DN25736_c0_g1_i1	LtM 454	GGT	AAGTGGCTAGCGTCTCAGTC	20	57.29	55	TAGAGGAAGGAGAGCAGTGG	20	57.2	55	147
VG	455	TRINITY_DN25761_c0_g1_i1	LtM 455	GCC	AGTCCCTCGTGCTCAGCTT	19	60.15	57.89	GAGGCACACTTCCATGACCT	20	60.12	55	115
VG	456	TRINITY_DN25810_c0_g1_i1	LtM 456	TGC	AAAGCTGATAGCGCATTTGG	20	60.36	45	TCAACGCTGCCAATCATTTA	20	60.22	40	146
VG	457	TRINITY_DN25912_c0_g1_i1	LtM 457	GGT	CTACCACGTGTCAACGAGGA	20	59.74	55	GTAACCGTTCGATGGTGGAC	20	60.24	55	157
VG	458	TRINITY_DN2594_c0_g1_i2	LtM 458	GAG	CCACGCTATCTGGTTGCTTC	20	60.8	55	CGCGCTGATTTTGTCTTCTC	20	61.05	50	149
VG	459	TRINITY_DN2594_c0_g1_i2	LtM 459	GCTA	CCACGCTATCTGGTTGCTTC	20	60.8	55	CGCGCTGATTTTGTCTTCTC	20	61.05	50	149
VG	460	TRINITY_DN2602_c0_g1_i10	LtM 460	AAT	TATGCACCCAGAAAGGAGGT	20	59.55	50	TGCTTAAGAATTGCCCACTG	20	58.92	45	148
VG	461	TRINITY_DN2602_c0_g1_i10	LtM 461	CTG	AGATGTCGGTGATTGCTGTG	20	59.71	50	CCACCTCCTTTGTCCAACAT	20	59.82	50	144
VG	462	TRINITY_DN2602_c0_g1_i10	LtM 462	GGCTT	CTGCTCAAGCTGCATCACA	19	59.86	52.63	GCTAGCAAGCAAGCTAAGCA	20	58.78	50	126
VG	463	TRINITY_DN2602_c0_g1_i2	LtM 463	AAT	TATGCACCCAGAAAGGAGGT	20	59.55	50	TGCTTAAGAATTGCCCACTG	20	58.92	45	148
VG	464	TRINITY_DN2602_c0_g1_i2	LtM 464	CTG	AGATGTCGGTGATTGCTGTG	20	59.71	50	CCACCTCCTTTGTCCAACAT	20	59.82	50	144
VG	465	TRINITY_DN2602_c0_g1_i2	LtM 465	GGCTT	CTGCTCAAGCTGCATCACA	19	59.86	52.63	GCTAGCAAGCAAGCTAAGCA	20	58.78	50	126
VG	466	TRINITY_DN2610_c0_g1_i4	LtM 466	GCT	GTATCTGCTGCCCTTCTTGG	20	59.84	55	CATGCACTCCTCCGGTAAGT	20	60.13	55	171
VG	467	TRINITY_DN2610_c0_g1_i4	LtM 467	TGC	GAGCTTTGGGAGGAGGTAGG	20	60.2	60	GATCGAGCAGGAGATCCAGA	20	60.46	55	147
VG	468	TRINITY_DN262_c0_g1_i2	LtM 468	CCG	CTATCCCCTCTCCCACCATC	20	60.67	60	CCGTGGATCTCGTTATGACC	20	60.34	55	153
VG	469	TRINITY_DN262_c0_g1_i2	LtM 469	CCA	CTATCCCCTCTCCCACCATC	20	60.67	60	CCGTGGATCTCGTTATGACC	20	60.34	55	153
VG	470	TRINITY_DN26201_c0_g1_i1	LtM 470	AGC	CAGCAGAAGCATCGTGTGG	19	61.63	57.89	GCAGACGGAGCTACGTGAA	19	60.15	57.89	157
VG	471	TRINITY_DN26201_c0_g1_i1	LtM 471	GAT	TCCACGTCCACGTAGTTCAC	20	59.6	55	CCCCAGACTTTTTGTTTTTCTG	22	60.01	40.91	161
VG	472	TRINITY_DN26205_c0_g1_i1	LtM 472	TTC	GCCTAAAATCGAAGGGGAAA	20	60.38	45	AATCGTCGGCTTCTTCACC	19	60.21	52.63	175
VG	473	TRINITY_DN26226_c0_g1_i1	LtM 473	GTC	CCTTTTGCAGCCAGTCTCTT	20	59.62	50	CTGCTTCTTCACGCGATCTA	20	59.32	50	131
VG	474	TRINITY_DN26234_c0_g1_i1	LtM 474	TCC	CCATCAGACTCATCGTCATCA	21	59.65	47.62	GTAAGGCACGAGGAGGAGGT	20	60.65	60	154
VG	475	TRINITY_DN26291_c0_g1_i1	LtM 475	GCT	CATTTGGTGCAGTTCCAAGA	20	59.69	45	ATATGCAACAGACGCAGCAG	20	60.04	50	150
VG	476	TRINITY_DN26291_c0_g1_i1	LtM 476	TGC	CATTTGGTGCAGTTCCAAGA	20	59.69	45	ATATGCAACAGACGCAGCAG	20	60.04	50	150
VG	477	TRINITY_DN26296_c0_g1_i1	LtM 477	TCC	CCCCACCACCCTGATTTAC	19	60.03	57.89	GAGCCAAGTCGAAGCAAAAG	20	60.13	50	155
VG	478	TRINITY_DN26296_c0_g1_i1	LtM 478	TGC	CCCCACCACCCTGATTTAC	19	60.03	57.89	GAGCTTGAGCCAAGTCGAAG	20	60.28	55	161
VG	479	TRINITY_DN26296_c0_g1_i1	LtM 479	GGC	TTCGACTTCTTCCTCCTCCTC	21	59.94	52.38	TTTCTTCCCAATCCCCTCTC	20	60.38	50	172
VG	480	TRINITY_DN26408_c0_g1_i1	LtM 480	CA	TTCAGCAGGAGGCATACAAA	20	59.42	45	CCACCTGTTTGTGCAAATGT	20	59.47	45	184
VG	481	TRINITY_DN26424_c0_g1_i2	LtM 481	CTT	CAGAAGATCCTGGTGGTGGT	20	59.96	55	GGAGGAGCATGAAGGGATG	19	60.57	57.89	144
VG	482	TRINITY_DN2644_c0_g2_i4	LtM 482	TGC	TAAAAGCGAATGGCATCACA	20	60.22	40	GCTCCAACAGGATCACACAA	20	59.68	50	152
VG	483	TRINITY_DN2644_c0_g2_i4	LtM 483	GGA	TCCCGGACATTGACTGGTAG	20	60.91	55	AGCAGCTGCCTTTCACTCAT	20	60.16	50	148
VG	484	TRINITY_DN265_c0_g1_i3	LtM 484	TA	CATGTTTCCATCGCCAAAAT	20	60.7	40	TGCAATCGCTGTCCTTAGTG	20	60.01	50	146
VG	485	TRINITY_DN26601_c0_g1_i1	LtM 485	GCT	ATAGCCACTCTGCTGCTGCT	20	60.33	55	ACTGCGACAACCACATCAAC	20	59.6	50	162
VG	486	TRINITY_DN26685_c0_g1_i1	LtM 486	TTC	GCTCAAGGTGGAGCAAAAAG	20	59.99	50	GCTGGCACATGGTTCAAACT	20	61.11	50	152
VG	487	TRINITY_DN26709_c0_g1_i1	LtM 487	TGT	CACGTGGAGCCATAATGGTA	20	59.42	50	CCCAACACACACACACAACA	20	59.92	50	161
VG	488	TRINITY_DN26846_c0_g1_i1	LtM 488	CAT	TGTGAACCACAACAAGTGAAAC	22	58.58	40.91	ATCTCCCATGTTTGCTGTCC	20	59.93	50	169
VG	489	TRINITY_DN26875_c0_g1_i1	LtM 489	CGT	GTCCTGGACGAGAAGGACTC	20	58.82	60	CGTCGTCATCACCTTCGAC	19	60.26	57.89	150
VG	490	TRINITY_DN26920_c0_g1_i1	LtM 490	TCT	ACTCCACCGCCATCTCAGTA	20	60.68	55	GACGAGGAAGACGATGAGGA	20	60.35	55	130
VG	491	TRINITY_DN26924_c0_g1_i2	LtM 491	GCT	GCCATGTAGCAATGTGGATG	20	59.96	50	GGCCACAACAGAAGTAAAGGA	21	59.23	47.62	157
VG	492	TRINITY_DN26924_c0_g1_i2	LtM 492	TGTGTA	ATGGTTGGATTGGAATCGTC	20	59.61	45	TTGTTGCTCATGACCCTGTC	20	59.68	50	152
VG	493	TRINITY_DN27006_c0_g1_i1	LtM 493	CAA	GCGAAATCACAAACCCTAGC	20	59.71	50	CAAAGGCTCATGGTGTTCC	19	59.07	52.63	151
VG	494	TRINITY_DN2701_c0_g1_i2	LtM 494	CGG	CTTCGGGTCATCTGGGTTC	19	60.46	57.89	ACTGATCGTCGTCGTCTCG	19	60	57.89	207
VG	495	TRINITY_DN2702_c0_g1_i1	LtM 495	CAT	GCAGCAGATGAAGGAAGAGG	20	60.1	55	CCAAGGCTAGCTGGTAGCTG	20	60.17	60	162
VG	496	TRINITY_DN27108_c0_g1_i1	LtM 496	AC	GATGTTCTCGTCGGGGTAGA	20	60.07	55	CCATCAATCAAACGACGAAG	20	59.12	45	160
VG	497	TRINITY_DN27124_c0_g1_i1	LtM 497	GGC	CACCCACCAACAAATCAGAA	20	59.39	45	ATACCGTAGGGTGGTGTTGG	20	59.59	55	151
VG	498	TRINITY_DN2719_c1_g1_i2	LtM 498	AAG	AGGCAACCAATTTGCATCTC	20	60.08	45	AGTGAGATCGTTCGTCAGCA	20	59.58	50	143
VG	499	TRINITY_DN2719_c1_g1_i2	LtM 499	TTCT	TTCCAATCCCTCCACCAATA	20	60.13	45	GCAGTGCCTGCAACTTTCTT	20	60.58	50	159
VG	500	TRINITY_DN2727_c0_g1_i12	LtM 500	CAT	CCAGGCTCATCCCAAAAGT	19	60.06	52.63	GAGCGAGATGGAGAATCAGC	20	60.07	55	147
VG	501	TRINITY_DN2732_c0_g1_i2	LtM 501	AGG	CCCATGGCCTTTAGCTCTATC	21	60.07	52.38	ATCCTCCTCGCCCATCTT	18	59.57	55.56	154
VG	502	TRINITY_DN27327_c0_g1_i1	LtM 502	GAT	TGCTGGTGTCCTATTGTAGGG	21	60	52.38	TCATGATTGGTGCAAGGCTA	20	60.22	45	132
VG	503	TRINITY_DN2735_c0_g1_i1	LtM 503	TC	ACCATCCCCTGCTGTGTATC	20	59.81	55	CCGGGCGTCTTAGCTTACTA	20	59.51	55	163
VG	504	TRINITY_DN27400_c0_g1_i1	LtM 504	GTG	AATGCAGCGACGATTCTCTT	20	59.98	45	CCATAAATCCCAGACGTGGT	20	59.67	50	147
VG	505	TRINITY_DN27451_c0_g1_i1	LtM 505	TCC	CCTGGCACAACCTCATACCT	20	59.99	55	ACTCCTCTGTGGTGGTGGAG	20	60.15	60	109
VG	506	TRINITY_DN2746_c0_g1_i2	LtM 506	TTC	ACACTCTGGAGGGTGTCAGC	20	60.32	60	CATTCCTGGCATCTTCTGGT	20	60.07	50	159
VG	507	TRINITY_DN2755_c0_g1_i6	LtM 507	GCT	GGGTACACGCAAAAGTGGAG	20	60.55	55	TGGAGAGCACATGCAGAAAG	20	60.14	50	161
VG	508	TRINITY_DN27581_c0_g1_i1	LtM 508	CGG	ATCGTCCTTGTCCCTCTCCT	20	60.07	55	GGCGAGATGTTGTGGTTGTA	20	59.57	50	216
VG	509	TRINITY_DN27581_c0_g1_i1	LtM 509	GTG	ATCGTCCTTGTCCCTCTCCT	20	60.07	55	GGCGAGATGTTGTGGTTGTA	20	59.57	50	216
VG	510	TRINITY_DN277_c0_g1_i14	LtM 510	AC	CAATATCGCACATCCCAATG	20	59.77	45	TTGGGTACAGGCTTTTGCTC	20	60.25	50	145
VG	511	TRINITY_DN27710_c0_g1_i1	LtM 511	GCT	GTTGGAGGTAGGGGTTTGGT	20	60.09	55	CGAACCCCTTCAACACTTTG	20	60.52	50	146
VG	512	TRINITY_DN27723_c0_g1_i1	LtM 512	CT	CGGGAACGAGTCAGTGTACC	20	60.57	60	GAGGGATGCTGGTGTTTTGT	20	59.97	50	142
VG	513	TRINITY_DN27846_c0_g1_i1	LtM 513	CA	AGCTCCACACAAATCCAAGC	20	60.26	50	TCACTCCCTTCTCCTTCTCG	20	59.52	55	137
VG	514	TRINITY_DN28_c0_g1_i1	LtM 514	GAG	CTCATCGGGTCTTTCCACAT	20	59.93	50	ATGGCATCTCGTCTCGTTG	19	59.8	52.63	146
VG	515	TRINITY_DN28_c0_g1_i1	LtM 515	GCC	AGGATGAGGAGGAGGAGGAG	20	59.76	60	CCAAGCCAAGAGGTAAAGGA	20	59.31	50	149
VG	516	TRINITY_DN2806_c1_g1_i1	LtM 516	CTG	TGCCACAGAGGTGTTGATTT	20	59.14	45	CCCCTAGACATGCAGTGAAA	20	58.72	50	151
VG	517	TRINITY_DN28079_c0_g1_i1	LtM 517	TGT	GGATGGATGGATGGAACAGT	20	59.59	50	AACCAACCAACAAACCCAAC	20	59.59	45	146
VG	518	TRINITY_DN28079_c0_g1_i1	LtM 518	GGAT	TCAGCATCAGTTCGGTTGAC	20	59.84	50	CCAACAAACCCAACATCACA	20	60.25	45	160
VG	519	TRINITY_DN281_c0_g1_i11	LtM 519	CTG	GGACTGACCACTCAGCGACT	20	60.47	60	GAGGTGAGGATCGACAAAGC	20	59.81	55	141
VG	520	TRINITY_DN28188_c0_g1_i1	LtM 520	GA	CGTCTCAATGTTTCCAATCG	20	59.12	45	CCTCTCCTACGCCTCCTTCT	20	59.97	60	156
VG	521	TRINITY_DN28192_c0_g1_i1	LtM 521	ACC	CGTAGTAGTCGAGCTCCTCCTC	22	59.68	59.09	AGATGACTCCGCACCAAGAG	20	60.41	55	171
VG	522	TRINITY_DN283_c0_g1_i14	LtM 522	GCT	TGGAGTTTGGGATTGGTTTC	20	59.77	45	GCAAGAGGATCGTCAGGAAC	20	59.81	55	135
VG	523	TRINITY_DN2840_c0_g1_i1	LtM 523	TC	CTGATGCCACTTGGTTACGA	20	59.72	50	AGCACACTACGACGCGAGA	19	60.78	57.89	123
VG	524	TRINITY_DN28629_c0_g1_i1	LtM 524	CGC	GACTGGTGGACGAAGAGGTC	20	59.69	60	TCGAACTAACCCTAGCAGCA	20	58.68	50	157
VG	525	TRINITY_DN28647_c0_g1_i1	LtM 525	AGC	CAGGCAAGCTACAGAACTGAAA	22	59.69	45.45	GGGGCTCTTTCATCAGAACA	20	60.2	50	160
VG	526	TRINITY_DN28699_c0_g1_i1	LtM 526	TGC	TCCATTTGAGGTGCTTGTTG	20	59.69	45	CAAATGGTACTCTGGCAGCA	20	59.86	50	164
VG	527	TRINITY_DN28772_c0_g1_i1	LtM 527	TC	ACCCACATCTTTGGGAACAG	20	59.82	50	TCCGAAGGAATCCTCCTTTT	20	60.01	45	151
VG	528	TRINITY_DN28794_c0_g1_i1	LtM 528	CTG	TCTGAATCGACAAAGAAGCGTA	22	60.02	40.91	TCCAATCGCTGCATTGATAC	20	59.65	45	149
VG	529	TRINITY_DN2880_c0_g1_i1	LtM 529	CAG	CGCGTCAGCACAGTTCTTTA	20	60.19	50	AAACGGCGTCAGAATGGTAG	20	60.13	50	125
VG	530	TRINITY_DN2895_c1_g1_i1	LtM 530	CAT	GGGGGCGCTTATGAGTCTAT	20	60.44	55	GCCTAGGCAAGGCTCTTCTG	20	61.54	60	145
VG	531	TRINITY_DN2896_c0_g1_i4	LtM 531	CCA	CATCGGCGTGATACTTCTCC	20	60.62	55	CAGGTATGCCACAGCGTAGA	20	59.89	55	150
VG	532	TRINITY_DN28967_c0_g1_i1	LtM 532	GCT	GCTCATCGGCTGACTGACTT	20	60.56	55	AGCGGATGGAATTGTTTTTG	20	59.94	40	159
VG	533	TRINITY_DN28967_c0_g1_i1	LtM 533	GGAC	GCTCATCGGCTGACTGACTT	20	60.56	55	GGAAGCGGATGGAATTGTT	19	59.89	47.37	162
VG	534	TRINITY_DN29066_c0_g1_i1	LtM 534	CGT	ATTGGATGACACAGGTGCAG	20	59.55	50	TGAAGAGGGCTGATTGTGTG	20	59.83	50	168
VG	535	TRINITY_DN29066_c0_g1_i1	LtM 535	TCG	CTTCACATTGCCTTTCACCA	20	59.69	45	CGTGGTCCAGAAGATTGAGG	20	60.65	55	157
VG	536	TRINITY_DN29081_c0_g1_i1	LtM 536	CGT	AGGGTGGAGAAGCAGACAGA	20	59.99	55	AGAAATTTGGGGACGCTGAC	20	61.38	50	158
VG	537	TRINITY_DN29217_c0_g1_i1	LtM 537	TCA	CTTCAGCATGAACAGCTCCA	20	60.14	50	CAGATCGAAGCCTTCTCTGG	20	60.09	55	146
VG	538	TRINITY_DN29217_c0_g1_i1	LtM 538	TCT	CTTCAGCATGAACAGCTCCA	20	60.14	50	CAGATCGAAGCCTTCTCTGG	20	60.09	55	146
VG	539	TRINITY_DN29334_c0_g1_i1	LtM 539	AGC	TCGATGATTCCTTGCTCCTT	20	59.77	45	TCATTCATTCCACACGCAAC	20	60.53	45	136
VG	540	TRINITY_DN29334_c0_g1_i1	LtM 540	TGGCT	AGTGTATTTGGCAGGGCAAC	20	60	50	TTAGGAGCAAGGAGCAAGGA	20	60.09	50	149
VG	541	TRINITY_DN2943_c0_g1_i9	LtM 541	CGC	CCTTCGACATCGTGGACTC	19	59.2	57.89	CTCGGTCCTCATTTCCTAGC	20	58.89	55	152
VG	542	TRINITY_DN296_c0_g1_i1	LtM 542	CA	TCGCGCTCATAATGACTCAG	20	60.12	50	TCGGATAACGTCTTCTGCAA	20	59.42	45	162
VG	543	TRINITY_DN29714_c0_g1_i1	LtM 543	GCT	GAGGTTGCATCAAACCCATC	20	60.33	50	CAGCAGCAGCAGCAAAATC	19	60.85	52.63	151
VG	544	TRINITY_DN298_c0_g1_i9	LtM 544	CTC	GAAGCAGAGGAAGACGATGG	20	59.95	55	CGGACACCTGCTTTCAAGAC	20	60.83	55	135
VG	545	TRINITY_DN298_c0_g1_i9	LtM 545	GGC	GACCAAGACGTAACCCGAGA	20	60.11	55	ACCACCGCCTAGTAGGATGA	20	59.57	55	122
VG	546	TRINITY_DN2989_c0_g1_i7	LtM 546	TTCATC	CCAACATGAGGGCGAATTAC	20	60.33	50	AAGACGTGGATACCCTGCTG	20	60.13	55	151
VG	547	TRINITY_DN29903_c0_g1_i1	LtM 547	AGC	GGGAGCAACTTGTGGTTGAT	20	59.97	50	ACCACCCAATCTGCAAGTCT	20	59.58	50	153
VG	548	TRINITY_DN30003_c0_g1_i1	LtM 548	AAC	AGATTTGGCGACAATCCTCA	20	60.6	45	AGCCAACACGAACTCTCTCC	20	59.45	55	127
VG	549	TRINITY_DN30043_c0_g1_i1	LtM 549	AC	CTCGTTTTATTCGTGCGTCTT	21	59.42	42.86	TTTTGCTTGTGATGGAGCTG	20	59.99	45	127
VG	550	TRINITY_DN30043_c0_g1_i1	LtM 550	TAGC	CACACACACACGCACATACC	20	59.49	55	TTGCCCTGTGTGTCAGTAGC	20	59.9	55	133
VG	551	TRINITY_DN3007_c0_g1_i2	LtM 551	CGG	ACCTCATGGGAATCTTGTCG	20	59.93	50	AGAGGGTGAGGAGCAAGGAC	20	60.79	60	147
VG	552	TRINITY_DN3007_c0_g1_i2	LtM 552	CGCA	GATTTACAGAGCGGATGCTGA	21	60.37	47.62	TCGACGACGCCACTAATAAA	20	59.33	45	152
VG	553	TRINITY_DN30153_c0_g1_i1	LtM 553	AC	AAGCTGAGGACAGTGGCAGT	20	60.06	55	GCAATTGCACATTCAAGAGG	20	59.28	45	154
VG	554	TRINITY_DN30163_c0_g1_i3	LtM 554	CCT	GGATCTTGTACACCGACACCT	21	58.93	52.38	GATCGCGTAAGTGAGGAAGC	20	59.98	55	143
VG	555	TRINITY_DN30163_c0_g1_i3	LtM 555	CCT	CCACCAACGACGACATGAT	19	60.39	52.63	GAGATCTCTGCCGCTTCATT	20	59.54	50	144
VG	556	TRINITY_DN30232_c0_g1_i1	LtM 556	ATGA	GGGCACTGATATGCCATCTT	20	59.92	50	AGCAGCTAGATCACGGCATT	20	60.01	50	144
VG	557	TRINITY_DN30277_c0_g1_i1	LtM 557	AGC	AGGAGCAGGAGCTTGTTCTG	20	59.75	55	ATGACGACGACGATGATGAG	20	59.66	50	173
VG	558	TRINITY_DN3032_c0_g1_i2	LtM 558	GCG	TTGAGAAGGATCCAGGATGG	20	60	50	AAGATGCGGCTGAAGCAGT	19	61.1	52.63	152
VG	559	TRINITY_DN3038_c0_g1_i1	LtM 559	AC	CACATAACATAGGGCCGCTTA	21	59.99	47.62	TGGTCATGAGCCATACTCCA	20	60.07	50	170
VG	560	TRINITY_DN3041_c2_g1_i3	LtM 560	CTG	TGGTGGTACAACGTGTAGGG	20	59.33	55	GGATATCGCTGCTCATCACC	20	60.6	55	195
VG	561	TRINITY_DN3041_c2_g1_i3	LtM 561	TCG	TGGTGGTACAACGTGTAGGG	20	59.33	55	GCGGATATCGCTGCTCAT	18	59.9	55.56	197
VG	562	TRINITY_DN3041_c2_g1_i3	LtM 562	GTGCC	AAGAACACGTCGTCCTCCAG	20	60.3	55	TGCTCTCCGAGCTCTTCAGT	20	60.43	55	132
VG	563	TRINITY_DN30410_c0_g1_i1	LtM 563	GCG	CGGTGAGAGGCGAGTACAGT	20	60.47	60	TGATGATGACGACGAAGGTC	20	59.64	50	169
VG	564	TRINITY_DN30457_c0_g1_i1	LtM 564	ATCAGC	ACGGCTCTTGAATGCTCAAT	20	59.84	45	CCTTCCCCCTGTATGTCCTT	20	60.18	55	154
VG	565	TRINITY_DN3047_c0_g1_i4	LtM 565	CCA	TTTGCATCGCACTGCTTAAC	20	60.02	45	GGCTATAGTGGTCGGTCCAT	20	58.89	55	152
VG	566	TRINITY_DN3047_c0_g1_i4	LtM 566	CCACCT	ACCTCCTCCTCCAGAACCAT	20	59.93	55	GCAAGAAGGACTGAGTGCAA	20	59.17	50	156
VG	567	TRINITY_DN30485_c0_g1_i1	LtM 567	GCC	AACAACACCCTACGGAGTCAC	21	58.98	52.38	TCAAGGTCTTGCTGGGAGTT	20	59.84	50	149
VG	568	TRINITY_DN30496_c0_g1_i2	LtM 568	CA	AAGCGAAAACCTCACACAGG	20	60.29	50	GTAGCGACTCCAAGCAGGAT	20	59.46	55	157
VG	569	TRINITY_DN30627_c0_g1_i1	LtM 569	CCA	GGTGCAGCCAAGCTTCAT	18	59.95	55.56	AGCATCAACACCATCCACAA	20	59.97	45	147
VG	570	TRINITY_DN30627_c0_g1_i1	LtM 570	TGCTGG	CGAGTGTTGTGGATGGTGTT	20	59.44	50	GGCTTCTACGAGACGGTGAA	20	60.4	55	174
VG	571	TRINITY_DN307_c0_g1_i16	LtM 571	TTG	GCGCTCTTCTTCTTGTCGTG	20	61.26	55	CTTGAACGCCAACACCAAC	19	60.14	52.63	153
VG	572	TRINITY_DN307_c0_g1_i16	LtM 572	TGG	CGGCGGGAAAGTAGTTGTAG	20	59.76	55	CGACTCCATCTGGTCATCCT	20	60.07	55	170
VG	573	TRINITY_DN307_c0_g1_i16	LtM 573	GAGG	AGGATGACCAGATGGAGTCG	20	60.07	55	CCCATCATCATCCTCATCAC	20	58.67	50	182
VG	574	TRINITY_DN307_c0_g1_i16	LtM 574	GCCGTT	AGGTTCTCGTCCATGGTGTC	20	59.97	55	CCCACGACAAGAAGAAGAGC	20	59.99	55	163
VG	575	TRINITY_DN30710_c0_g1_i1	LtM 575	ATG	TGCTCGTCGCTAAATTCTTG	20	59.21	45	CGCGCTCGTTCTTATCTGA	19	60.25	52.63	161
VG	576	TRINITY_DN30859_c0_g1_i1	LtM 576	TCAT	TCGCCATTAGACACACAGACA	21	60.32	47.62	GCGTGGACTGGAAATTAGGA	20	60.07	50	145
VG	577	TRINITY_DN30940_c0_g1_i1	LtM 577	TCA	TATTTTCCACACTGGCAGCA	20	60.26	45	TGGTGAGCACTCTCATGACC	20	59.83	55	149
VG	578	TRINITY_DN31_c0_g1_i5	LtM 578	GTC	ATAATGGCGGTCGGTCACT	19	60.36	52.63	CCATCTCCAAGACCAAGCAC	20	60.66	55	151
VG	579	TRINITY_DN31_c0_g1_i5	LtM 579	GCT	GCGCCTGGTACTTCTTCTTG	20	60.02	55	CCTTGCGATTGAGAAAGGAG	20	59.95	50	256
VG	580	TRINITY_DN31_c0_g1_i5	LtM 580	GTAG	ACGGGAAGACATACGCAGAC	20	60.14	55	CCGCCATTATTCCTATCCTG	20	59.39	50	160
VG	581	TRINITY_DN31055_c0_g1_i1	LtM 581	TGG	GATGGGTGGTGGTGTGCTAT	20	60.67	55	ATTCTGCCCTTGAGGTTGAG	20	59.28	50	149
VG	582	TRINITY_DN31075_c0_g1_i1	LtM 582	CT	AATGATCACCACGACCCAAT	20	60.06	45	ATTCGTGTCCTTTGCTGGTC	20	60.12	50	171
VG	583	TRINITY_DN3112_c0_g1_i4	LtM 583	CCA	CTTGCTCTAAGGCTGGCTTG	20	60.28	55	GGAAAGTTCCATCAGGGTCA	20	59.9	50	142
VG	584	TRINITY_DN31137_c0_g1_i1	LtM 584	TGG	CGAGAATGTGGAGGAGCTGT	20	60.41	55	ATCTTCCGCTTGACGATTTG	20	60.21	45	157
VG	585	TRINITY_DN31256_c0_g1_i1	LtM 585	CCT	TCATAGGAAGCCAGGGACTG	20	60.21	55	AACTAAAGCGGGTGGAGGAG	20	60.62	55	148
VG	586	TRINITY_DN31256_c0_g1_i1	LtM 586	CTG	CCTCCTCCTCCTCCAGTTTT	20	59.67	55	ATTGCATTGCCACTCGTATG	20	59.57	45	151
VG	587	TRINITY_DN31258_c0_g1_i1	LtM 587	CGC	GGCGCTACTGTAATCCAAGC	20	59.87	55	TGATCTACGCCTGGAAGAGC	20	60.5	55	164
VG	588	TRINITY_DN3133_c4_g1_i1	LtM 588	CGG	GTGCCGTGTTCGTGTTTCTA	20	59.76	50	AGTTCCGGAGGTCGTCAAG	19	60.24	57.89	143
VG	589	TRINITY_DN31445_c0_g1_i1	LtM 589	TAAA	TGGCAAGAAAGAGCAAAACA	20	59.58	40	TTTTACCTCCCCCAGTTCAA	20	59.4	45	142
VG	590	TRINITY_DN31563_c0_g1_i1	LtM 590	AC	AGAAATGCAGTATGCCGGTAA	21	59.62	42.86	TAGCAGCGGTATGATGATCG	20	59.82	50	150
VG	591	TRINITY_DN31588_c0_g1_i1	LtM 591	GCT	CTGATAGGAGCCCATGGAGA	20	60.17	55	GCTGGGGAAGTTCAAGAATG	20	59.67	50	148
VG	592	TRINITY_DN31592_c0_g1_i1	LtM 592	ATGCA	GCTGAGGCGTTGAGATTAGC	20	60.13	55	AGCCATGGTGTTGGTAGGAA	20	60.38	50	151
VG	593	TRINITY_DN31595_c0_g1_i1	LtM 593	CTT	GCATGCTTCTTCACTGCTTG	20	59.75	50	AAGCAGAGGTCCTGGCATAC	20	59.31	55	136
VG	594	TRINITY_DN3164_c0_g1_i1	LtM 594	CGC	TCGTACTTGGAGCCGAAGAT	20	59.84	50	GAGTAGGCGGGACAGAAACA	20	60.25	55	133
VG	595	TRINITY_DN31792_c0_g1_i1	LtM 595	TGC	CGAGTTGGGGTCTTTGTGTT	20	60.01	50	GGGAAATTGGTCGTCTCAGAT	21	60.32	47.62	140
VG	596	TRINITY_DN31810_c0_g1_i1	LtM 596	ATC	GCGAGCAAATACCCCTGTTA	20	60.1	50	GCTCATCGATGCACCAAGTA	20	59.83	50	146
VG	597	TRINITY_DN31837_c0_g1_i1	LtM 597	TTC	CGCCATTCCTCGTCTAGTCT	20	59.45	55	TGCTGGATTCAGGATCAATG	20	59.6	45	143
VG	598	TRINITY_DN31837_c0_g1_i1	LtM 598	AGA	CGCCATTCCTCGTCTAGTCT	20	59.45	55	TGCTGGATTCAGGATCAATG	20	59.6	45	143
VG	599	TRINITY_DN31868_c0_g1_i1	LtM 599	TC	TGCGAGCACAAAAACATACA	20	58.91	40	GGGCTTTCAATGAGTGAACAA	21	60.1	42.86	135
VG	600	TRINITY_DN31876_c0_g1_i1	LtM 600	TCA	AACTGGCTGGGGATGAAGTA	20	59.55	50	GGTACAAGAAGCTGCAGTCCA	21	60.45	52.38	148
VG	601	TRINITY_DN31876_c0_g1_i1	LtM 601	TCT	AACTGGCTGGGGATGAAGTA	20	59.55	50	GGTACAAGAAGCTGCAGTCCA	21	60.45	52.38	148
VG	602	TRINITY_DN319_c1_g1_i1	LtM 602	GCC	GATTCCGTTGGTTGAGGAGT	20	58.99	50	CGACAACTTCCGATTCTGCT	20	60.4	50	155
VG	603	TRINITY_DN3204_c0_g1_i3	LtM 603	CTG	GAAGTCGCCCTCTTCCTCTC	20	60.48	60	GAAGCCGCTCATCATCTCTC	20	60.07	55	142
VG	604	TRINITY_DN3204_c0_g1_i5	LtM 604	CTG	GAAGTCGCCCTCTTCCTCTC	20	60.48	60	GAAGCCGCTCATCATCTCTC	20	60.07	55	142
VG	605	TRINITY_DN32054_c0_g1_i1	LtM 605	CAT	CTCCATCATCGCATAAAGCA	20	59.79	45	GTGATGAGCCACGTGAAAGA	20	59.84	50	156
VG	606	TRINITY_DN3207_c0_g1_i2	LtM 606	GTA	TAATTCCCCTGAAGCAACCA	20	60.44	45	ACGCGACTAGCAGAGACCAC	20	60.62	60	144
VG	607	TRINITY_DN3207_c0_g1_i2	LtM 607	TAGC	TGCAGATGAATATCAGCATGG	21	59.66	42.86	TGGTTGCTTCAGGGGAATTA	20	60.44	45	127
VG	608	TRINITY_DN3218_c0_g1_i5	LtM 608	TGG	GCCCAAGACAACCACTTGAT	20	59.97	50	TGGTGGTGGTGATAGTGGTG	20	60.29	55	150
VG	609	TRINITY_DN3218_c0_g1_i5	LtM 609	CAC	CACCACCACTATCACCACCA	20	60.29	55	AATCTGTTCGCTTCGACCAC	20	60.26	50	136
VG	610	TRINITY_DN32299_c0_g1_i1	LtM 610	GGC	ACGATGATGAGGACGAGGAG	20	60.22	55	TTAAGCCCATACCGACCATC	20	59.78	50	149
VG	611	TRINITY_DN32389_c0_g1_i1	LtM 611	TGC	TTCTGCATGACCTTGGTGTC	20	59.68	50	AACATCGAGATCCAGGACCA	20	60.47	50	146
VG	612	TRINITY_DN3239_c0_g1_i1	LtM 612	TC	AATGAATGGGGCATTAGCTG	20	59.92	45	CACCAGAACTAGCGGAAGAGA	21	59.62	52.38	149
VG	613	TRINITY_DN3261_c0_g1_i4	LtM 613	CG	CTTGAACGCCGTGTAGAACC	20	60.69	55	CGGCACTACGGATGAAGAAT	20	60.1	50	162
VG	614	TRINITY_DN32684_c0_g1_i1	LtM 614	CTAT	CTGCCCCAATCCCTACTCTA	20	59.15	55	CGTTGCAGTTGCAGAGAGAG	20	59.92	55	160
VG	615	TRINITY_DN32706_c0_g1_i1	LtM 615	TGC	AGTGGTCGTCACTGTTGTGG	20	59.62	55	TGGTTATGGCAACAATGAGC	20	59.55	45	147
VG	616	TRINITY_DN32706_c0_g1_i1	LtM 616	TGC	AGTGGTCGTCACTGTTGTGG	20	59.62	55	ACCCTGGTTATGGCAACAAT	20	59.17	45	151
VG	617	TRINITY_DN32769_c0_g1_i1	LtM 617	GAC	GTGTTAATTGCCTCCCATGC	20	60.34	50	ATGCGGCACTCATTTCTACA	20	59.3	45	158
VG	618	TRINITY_DN32882_c0_g1_i1	LtM 618	ATC	GACTACCCTACACGGCAGGA	20	60.13	60	CGGACCATCGATAACTCCAT	20	59.77	50	155
VG	619	TRINITY_DN32965_c0_g1_i1	LtM 619	GCT	GCTGTGCCTTTCTCCGTGTA	20	61.37	55	TGAAGCCATTGGGTACATCA	20	59.92	45	163
VG	620	TRINITY_DN32981_c0_g1_i1	LtM 620	TGC	TGTTGGTCTGCCTGATATGG	20	59.52	50	AGCAGCCGCACATTCTAAGT	20	60.04	50	142
VG	621	TRINITY_DN33005_c0_g1_i1	LtM 621	CAT	CGACTGTGCAGCATGAATTT	20	59.87	45	CGGTGGAGTTTAAGGATGGA	20	59.93	50	151
VG	622	TRINITY_DN33049_c0_g1_i1	LtM 622	AGCT	TTGATTGCTTGCAAGATGGA	20	60.34	40	CGTCGCCAACGACATCAT	18	61.73	55.56	105
VG	623	TRINITY_DN33050_c0_g1_i1	LtM 623	CGAAT	GAACACCGGAAACACCAATC	20	60.22	50	ACCTCCGCCTCTAAACCCTA	20	60.09	55	151
VG	624	TRINITY_DN33212_c0_g1_i1	LtM 624	AGC	AGTCGCTGCTGCTTCTCCT	19	60.45	57.89	GGATTGCTGCTCTGACGAC	19	59.52	57.89	145
VG	625	TRINITY_DN3330_c1_g1_i1	LtM 625	CGG	GAGGTCAGAGCAGAGCGAAT	20	59.71	55	GACCAGCAGCGTCTGATCTT	20	60.56	55	152
VG	626	TRINITY_DN3338_c0_g2_i2	LtM 626	AGG	CTGGAGTGGTTGGCTTCTTC	20	59.84	55	AAGGGAAGATCGATGCTCAA	20	59.77	45	149
VG	627	TRINITY_DN3338_c0_g2_i2	LtM 627	AGG	GAGCATCGATCTTCCCTTTG	20	59.77	50	TAGGAGCGTGTTGGAGGAAG	20	60.39	55	155
VG	628	TRINITY_DN3338_c0_g2_i2	LtM 628	TCA	AGGATTGGGCTTCACAGGTA	20	59.55	50	CATCGATGAGGATGGTGATG	20	59.87	50	163
VG	629	TRINITY_DN33402_c0_g1_i1	LtM 629	GGT	CTCGTCGTGGAACTGGAAGT	20	60.3	55	AGCTTGGATGGCTTGTTGAT	20	59.7	45	141
VG	630	TRINITY_DN33414_c0_g1_i1	LtM 630	CT	GAAACCGGTTCCTCAACG	18	59.06	55.56	CGGATCATCTAGGTGTAGAACAG	23	57.91	47.83	148
VG	631	TRINITY_DN335_c0_g1_i1	LtM 631	CCT	TAGCCGAAGAAGTGGTGCTT	20	60.02	50	CCGGATTCTTCCTCATGGT	19	59.87	52.63	157
VG	632	TRINITY_DN335_c0_g1_i8	LtM 632	CCT	TAGCCGAAGAAGTGGTGCTT	20	60.02	50	CCGGATTCTTCCTCATGGT	19	59.87	52.63	157
VG	633	TRINITY_DN335_c0_g1_i8	LtM 633	GGCC	ACGCAACACGTACGGTACAC	20	59.56	55	AAGCACCACTTCTTCGGCTA	20	60.02	50	153
VG	634	TRINITY_DN33539_c0_g1_i1	LtM 634	GAA	GCCCCTAGCAATAGCCAAGT	20	60.6	55	TCCACCACATTCGACACAGT	20	60	50	162
VG	635	TRINITY_DN33539_c0_g1_i1	LtM 635	GAT	GCCAAGTAGGCGAAGAAGAA	20	59.59	50	TCCACCACATTCGACACAGT	20	60	50	149
VG	636	TRINITY_DN33539_c0_g1_i1	LtM 636	CCTC	CCTCAAGGTTGCTGCTCTTC	20	60.13	55	TCGCCTACTTGGCTATTGCT	20	60	50	167
VG	637	TRINITY_DN33552_c0_g1_i1	LtM 637	AG	TCAGCTGCAGAAGGGTAGAAA	21	60.14	47.62	GGTGCAAGTCATGAGCCTCT	20	60.42	55	150
VG	638	TRINITY_DN3369_c0_g1_i3	LtM 638	TG	GCACATCTCCTTGCTCTTCA	20	59.12	50	GCATCTTATTTAGAGCCACACAC	23	57.98	43.48	151
VG	639	TRINITY_DN33696_c0_g1_i1	LtM 639	CCA	AGTAGTAGGTGCGGCGGTAG	20	59.42	60	CATCTGATTGGCCGAGATG	19	60.17	52.63	151
VG	640	TRINITY_DN33698_c0_g1_i1	LtM 640	GCG	GTGCTCCCGTTCTCGAAGT	19	60.4	57.89	CGGTCATGGACATCAAGGAT	20	60.75	50	103
VG	641	TRINITY_DN33701_c0_g1_i1	LtM 641	CCG	CGCCTCCTTCTGGTTGATAA	20	60.21	50	TCTCCCAATCCGTCCATACT	20	59.36	50	122
VG	642	TRINITY_DN3371_c0_g2_i1	LtM 642	GAG	AAGGGGATCAGGTCGATGTT	20	60.71	50	AAATGGGGTAATTGGCATCA	20	60.02	40	292
VG	643	TRINITY_DN33731_c0_g1_i1	LtM 643	TCA	AGACAAATCGCTCCACCAAC	20	60.12	50	GATGAAAGCTCCGACTCCAG	20	59.95	55	150
VG	644	TRINITY_DN33731_c0_g1_i1	LtM 644	CTT	ATCGGATCCCATTCAACAAA	20	60.13	40	GCTTTGAGTGCGGAGAACTT	20	59.62	50	154
VG	645	TRINITY_DN33871_c0_g1_i1	LtM 645	AG	GTGGGCGGAACGAAATTACT	20	61.23	50	ATCTTGGCGTTGCTGCTC	18	60.1	55.56	147
VG	646	TRINITY_DN33913_c0_g1_i1	LtM 646	GA	GAAAGAGGTACGGGCAGTCA	20	60.25	55	CCGTTTCATTCCCCCAAC	18	61.11	55.56	194
VG	647	TRINITY_DN34_c0_g1_i1	LtM 647	TCCT	ACCACGCATGCATTGATTAC	20	59.43	45	AAATCTCGGCTCATCACACC	20	60.08	50	155
VG	648	TRINITY_DN34_c0_g1_i1	LtM 648	CTCCTG	GCGTCTTCTTCTGCTTCCTG	20	60.28	55	GCTAACGGCATGGTTTGTTT	20	60	45	195
VG	649	TRINITY_DN34_c0_g2_i1	LtM 649	CTG	ATCTCCCCGATGGTCTTCTT	20	59.9	50	CGCTCTCCTTCCCTTCTCTC	20	60.61	60	142
VG	650	TRINITY_DN34021_c0_g1_i1	LtM 650	AG	TTCCTGCTTGAATTGGGTTC	20	60.05	45	AGCAATGCATCTTGCATCC	19	59.78	47.37	178
VG	651	TRINITY_DN34051_c0_g1_i2	LtM 651	TCT	AGCCGCAGGACAGGTAAAG	19	60.4	57.89	TGTTGCCCATCATCATCATC	20	60.3	45	139
VG	652	TRINITY_DN34051_c0_g1_i2	LtM 652	TGA	CCCACCCACCTCTCTTCTTC	20	61.02	60	GGAGGGAGGAGTGTCCAACT	20	60.5	60	162
VG	653	TRINITY_DN34086_c0_g1_i1	LtM 653	TCA	GGTCACCTGGGACATCTGTT	20	59.82	55	GATCGGTGCCATGATAGGAT	20	59.74	50	157
VG	654	TRINITY_DN34186_c0_g1_i1	LtM 654	CGC	CTCAGCACGCTCAAATTTCTT	21	59.65	42.86	ACAACATCAGCGTCGTCGT	19	60.34	52.63	155
VG	655	TRINITY_DN34186_c0_g1_i2	LtM 655	CGC	CTCAGCACGCTCAAATTTCTT	21	59.65	42.86	ACAACATCAGCGTCGTCGT	19	60.34	52.63	155
VG	656	TRINITY_DN3424_c0_g1_i5	LtM 656	ACC	TTCCAAAGCCAGGAAACATT	20	59.55	40	TATCACGCCCTTCAAATCCT	20	59.53	45	150
VG	657	TRINITY_DN34244_c0_g1_i1	LtM 657	AGC	CTCACCAGCTGTTCCTGAAA	20	59.01	50	CGACAACCAGCAGGACAAG	19	60.45	57.89	152
VG	658	TRINITY_DN34244_c0_g1_i1	LtM 658	CACG	CTCACCAGCTGTTCCTGAAA	20	59.01	50	CGACAACCAGCAGGACAAG	19	60.45	57.89	152
VG	659	TRINITY_DN34336_c0_g1_i1	LtM 659	CT	TCATTACTCCGATCCCGAAG	20	60.03	50	TCCCTCGGGAGAGAACTGTA	20	59.8	55	139
VG	660	TRINITY_DN34386_c0_g1_i1	LtM 660	CAC	ACACAGCAGACACGAGCAAG	20	60.25	55	CAAGTTCCCGTCCTTCTGAT	20	59.14	50	142
VG	661	TRINITY_DN34394_c0_g1_i1	LtM 661	GTG	GCTTCTGTGGAACCTTCTGC	20	60	55	CAGCAGCAGCTGTCAAACTC	20	59.93	55	142
VG	662	TRINITY_DN34394_c0_g1_i1	LtM 662	TGT	CTGAAATTGCTGCTGCTGAA	20	60.28	45	CCACCATCCATGACTCAAAA	20	59.34	45	153
VG	663	TRINITY_DN34394_c0_g1_i1	LtM 663	TGC	CTGAAATTGCTGCTGCTGAA	20	60.28	45	CCACCATCCATGACTCAAAA	20	59.34	45	153
VG	664	TRINITY_DN3459_c0_g1_i14	LtM 664	TC	CTATCGCCCTTAGCCTCTCC	20	60.32	60	GATTCAAACCATGCGTGATG	20	59.93	45	155
VG	665	TRINITY_DN3459_c0_g1_i14	LtM 665	TCA	GATGCCAGTCTCACATTTCG	20	59.25	50	TTGAGCGCACTCTTCTCTGA	20	60.01	50	134
VG	666	TRINITY_DN3459_c0_g1_i14	LtM 666	TCATCC	CACGGTCTGAATCATCCTCA	20	59.63	50	GTCTGATCGCTCCCTCTCTG	20	60.1	60	158
VG	667	TRINITY_DN3463_c0_g1_i1	LtM 667	GCG	TGAAGAGGTCGAAGGGAAGA	20	59.92	50	ACGAACGAGGAAACCCTAGC	20	60.63	55	155
VG	668	TRINITY_DN3465_c0_g1_i5	LtM 668	GCA	CTGCCCAAAATGATTCAAGG	20	60.44	45	CATCAACAGATTCGGCCTCT	20	60.22	50	144
VG	669	TRINITY_DN34912_c0_g1_i1	LtM 669	GCC	CTGACAGCTTGGTGCTTGAC	20	59.62	55	AACAGTGACGCCGTGTAGTG	20	59.82	55	151
VG	670	TRINITY_DN34912_c0_g1_i1	LtM 670	GGC	CGCCGAAATATCATCATCAG	20	59.09	45	ACACCATGGAGGAGGAGGA	19	60.47	57.89	160
VG	671	TRINITY_DN34912_c0_g1_i1	LtM 671	CTC	TGTTATCCTTCGTGGCAATG	20	59.54	45	AGCGGAGCTTCTTGTCCTTC	20	61.04	55	180
VG	672	TRINITY_DN34924_c0_g1_i1	LtM 672	TGAA	GATGCGTGTACCAGGCAATA	20	59.57	50	TTTGGCTGCACTGTCCTAGA	20	59.59	50	136
VG	673	TRINITY_DN35_c0_g1_i13	LtM 673	GCC	ACTCAGGGAGCTCCATCTTG	20	59.4	55	TACCACTTCACGTCCCCTGT	20	60.42	55	166
VG	674	TRINITY_DN35171_c0_g1_i1	LtM 674	ACT	TCATGGACCATCATCACCTG	20	60.34	50	GTCTTCGGGTTTGGAACTGA	20	60.09	50	149
VG	675	TRINITY_DN35171_c0_g1_i1	LtM 675	TGAC	TCATGGACCATCATCACCTG	20	60.34	50	GTCTTCGGGTTTGGAACTGA	20	60.09	50	149
VG	676	TRINITY_DN35200_c0_g1_i1	LtM 676	TCG	TCCTCCTCGTCGTATTCCTG	20	60.21	55	GTTATTCCTCACGCGTCCTC	20	59.7	55	176
VG	677	TRINITY_DN35200_c0_g1_i1	LtM 677	TCC	TCGTCGTCGTACTCCTGTTG	20	59.9	55	GTTATTCCTCACGCGTCCTC	20	59.7	55	146
VG	678	TRINITY_DN35200_c0_g1_i1	LtM 678	CTCCTG	TCGTCGTCGTACTCCTGTTG	20	59.9	55	GTTATTCCTCACGCGTCCTC	20	59.7	55	146
VG	679	TRINITY_DN35206_c0_g1_i1	LtM 679	TGC	ATCTACTGCGCAGCACCTG	19	60.18	57.89	GCTAGAACAACGCACACAGC	20	59.67	55	156
VG	680	TRINITY_DN35243_c0_g1_i1	LtM 680	CAT	TGCTTCTTCCTTGGAGCAAT	20	59.96	45	CCCCAAATTAAAGGGAAGGA	20	60.12	45	157
VG	681	TRINITY_DN3525_c0_g1_i1	LtM 681	CATG	CGCGCAGAGATTCTCAAAA	19	60.23	47.37	AAGGCGAAGAGAGTTCTCCA	20	59.16	50	128
VG	682	TRINITY_DN3525_c0_g1_i2	LtM 682	CATG	TCAAAATCAAACCCCTCTCC	20	58.96	45	TGCCTGTTCCTTTGATCCTC	20	60.2	50	181
VG	683	TRINITY_DN35317_c0_g1_i7	LtM 683	CCA	GGCCACACTTTTGCAGTTCT	20	60.3	50	TTCCTTTCTATGGGTTTGTGC	21	59.08	42.86	173
VG	684	TRINITY_DN354_c0_g1_i5	LtM 684	CTT	TGAGGTGGATGCAGGTGTAA	20	60.11	50	ATGGGGATGATGATGGTGAT	20	59.83	45	150
VG	685	TRINITY_DN354_c0_g1_i5	LtM 685	CAT	TGAGGTGGATGCAGGTGTAA	20	60.11	50	ATGATGGGGATGATGATGGT	20	59.83	45	153
VG	686	TRINITY_DN354_c0_g1_i5	LtM 686	TCA	TCCTCAGCATCATCATCGTC	20	59.75	50	GGAGAAACTGCGGAGTACCA	20	60.25	55	140
VG	687	TRINITY_DN354_c0_g1_i7	LtM 687	TCG	ACTGGACCCGTTACAGCATC	20	60	55	AAGCTGCCCATAAGCAAAGA	20	59.98	45	150
VG	688	TRINITY_DN354_c0_g1_i7	LtM 688	GCC	TGTCGTGGATGAAGTCCTTG	20	59.68	50	TTGCCTTTGTTTCGTCCTCT	20	59.85	45	163
VG	689	TRINITY_DN35432_c0_g1_i1	LtM 689	GGA	ATGAAATGGAAACGGAGCAG	20	60.07	45	GCCGTCCTGCTTTGAGTAGT	20	59.5	55	101
VG	690	TRINITY_DN35455_c0_g1_i1	LtM 690	GGC	ACGGCATCAAGCTCCTCA	18	60.52	55.56	CGTTGCCACGAATACTTCC	19	59.14	52.63	146
VG	691	TRINITY_DN3547_c0_g1_i1	LtM 691	TCCAA	CAAGCCTCCAATCCAATCTC	20	59.63	50	TGGTGGACTCTTTTCGCTTC	20	60.38	50	149
VG	692	TRINITY_DN3550_c0_g1_i5	LtM 692	ATA	CCATTCACCACTGGATGGAG	20	61.34	55	AGAAGAACGGGGAGAAGCTC	20	59.96	55	148
VG	693	TRINITY_DN3550_c0_g1_i5	LtM 693	CCA	TTTTGCAGAACTCGGTGATG	20	59.84	45	GATGATGGGCAACGTGAAC	19	59.92	52.63	146
VG	694	TRINITY_DN35502_c0_g1_i1	LtM 694	CT	ACAACCATCACGATGCAGAT	20	58.96	45	ATGGGTGTCAGGACGGTATT	20	59.14	50	142
VG	695	TRINITY_DN35502_c0_g1_i1	LtM 695	TA	ACAACCATCACGATGCAGAT	20	58.96	45	ATGGGTGTCAGGACGGTATT	20	59.14	50	142
VG	696	TRINITY_DN35550_c0_g1_i1	LtM 696	CT	TGGCTCACGCTTCATATCAT	20	59.26	45	GACCGACGACCGTATCAAGT	20	60	55	151
VG	697	TRINITY_DN3568_c0_g1_i11	LtM 697	GGT	TCGGTGAAGTTGTCGATCAG	20	59.83	50	GGATCTGAGCCCAGACAGAC	20	59.8	60	151
VG	698	TRINITY_DN3568_c0_g1_i11	LtM 698	CATA	GCAGCCAACAAACTGAAACA	20	59.89	45	CATGACCACATGTGCAACAA	20	60	45	162
VG	699	TRINITY_DN35903_c0_g1_i1	LtM 699	TCA	GACGGTCTTGGTCTGTCCAC	20	60.57	60	GGGGAATGCTGTTTTCTCAA	20	60.05	45	160
VG	700	TRINITY_DN36058_c0_g1_i1	LtM 700	CA	TTGGAATCTCCATTCCTCCA	20	60.39	45	AATTGTCGCAGAAGCCAGTT	20	59.88	45	132
VG	701	TRINITY_DN36090_c0_g1_i1	LtM 701	TTCA	TGCCTTGTGTGTGACTTTTACC	22	60.07	45.45	AGCAGCATGCATGTGTTATTG	21	59.77	42.86	136
VG	702	TRINITY_DN362_c0_g1_i1	LtM 702	CGAG	ACTCCTGATCTTGCGTTTGC	20	60.41	50	GGGCATTCGTATTTCATCCA	20	60.67	45	163
VG	703	TRINITY_DN36271_c0_g1_i3	LtM 703	GA	AGAAGAACCACCCCCTGAAG	20	60.48	55	CTTCTCTCTCCAGCCTGTCG	20	60.28	60	159
VG	704	TRINITY_DN363_c0_g1_i7	LtM 704	CG	GCTCTTCCCTCCTCTGTTCC	20	60.34	60	ATGGACGACATCGAGAGCTT	20	59.83	50	158
VG	705	TRINITY_DN3631_c0_g1_i6	LtM 705	AGA	CCTGGACTTGGGAGAGGAAG	20	61.15	60	CAAAGCAAGATGGGGAGCTA	20	60.34	50	184
VG	706	TRINITY_DN3631_c0_g1_i9	LtM 706	AGA	CCTGGACTTGGGAGAGGAAG	20	61.15	60	CAAAGCAAGATGGGGAGCTA	20	60.34	50	184
VG	707	TRINITY_DN3636_c0_g1_i1	LtM 707	TG	GCGAGGAGGAAAAGGAATTT	20	59.67	45	TCCAAGGGAAGGAAGTTTGA	20	59.64	45	198
VG	708	TRINITY_DN36442_c0_g1_i1	LtM 708	AC	TTCCCAGGATCTAGGCACAC	20	60.07	55	TCCCTTTTGGCCATCATATC	20	59.72	45	142
VG	709	TRINITY_DN36503_c0_g1_i1	LtM 709	TGC	CTGTATCCTGGTGGGGATG	19	58.73	57.89	CCCCTTCAGTCCAGTAACCA	20	59.96	55	162
VG	710	TRINITY_DN36524_c0_g1_i1	LtM 710	AG	GGTTTGGAGGCGATGAATAA	20	59.9	45	AGTAGTCGGGCTGGAAATTG	20	59.19	50	153
VG	711	TRINITY_DN36525_c0_g1_i1	LtM 711	GAGG	CTGGACTCCTCTGGTTTGGA	20	60.23	55	CCAAGCCCACTAACCATCTC	20	59.55	55	153
VG	712	TRINITY_DN36525_c0_g1_i1	LtM 712	TGGGCT	AGGAGGAGGGATCAGACGAG	20	60.75	60	TGCTGCTGCAAAGTCTGAAC	20	60.33	50	187
VG	713	TRINITY_DN3653_c0_g2_i1	LtM 713	TGG	CGAACCCAAGTGGGATTTTA	20	59.79	45	TGGTCAAAGGGAGAGAGGAA	20	59.77	50	149
VG	714	TRINITY_DN36561_c0_g1_i1	LtM 714	TCTTCC	TCACTCCTCCTCCTCCTCTTC	21	59.94	57.14	ATCCAGGGGCTGGTTAGTCT	20	59.96	55	150
VG	715	TRINITY_DN36606_c0_g1_i1	LtM 715	CGC	GAAACGCTACCGAAACCTTG	20	59.75	50	AGTTCAGTGGTCCCCACATC	20	59.82	55	161
VG	716	TRINITY_DN36618_c0_g1_i3	LtM 716	AGC	GCACGAAGAACACAAATCCA	20	59.7	45	CGCCGAGTCCTGAAAAATAA	20	60.2	45	135
VG	717	TRINITY_DN3666_c0_g1_i4	LtM 717	CTG	CAACATCTCGTTCCAATCCA	20	59.5	45	ATCCTGGAGCCAGCCTATG	19	60.19	57.89	150
VG	718	TRINITY_DN36744_c0_g1_i1	LtM 718	TG	TACCGGGCAAAGAACAAATC	20	59.94	45	TGCATCTCCGTCGTCTTCTA	20	59.55	50	157
VG	719	TRINITY_DN36792_c0_g1_i1	LtM 719	GAC	GGTACCACACCGGAACAAGA	20	60.81	55	AGTGGGAGATGCATTCAAGG	20	60.07	50	148
VG	720	TRINITY_DN36792_c0_g1_i1	LtM 720	CGGC	GGTACCACACCGGAACAAGA	20	60.81	55	AGTGGGAGATGCATTCAAGG	20	60.07	50	148
VG	721	TRINITY_DN36805_c0_g1_i1	LtM 721	ATC	CCATGACCAAACTGCATCAC	20	59.97	50	AGGATGACAGTGAAAGTGACCA	22	59.62	45.45	155
VG	722	TRINITY_DN36829_c0_g1_i1	LtM 722	GC	GATCCTTATCCGGACCTCGT	20	60.29	55	TTCGCTTAGTGCCAGCCTAC	20	60.54	55	215
VG	723	TRINITY_DN36935_c0_g1_i1	LtM 723	GTC	AGTCGTAGTCCGTGCTGAGG	20	60.47	60	GAGTTTCAGAGGCGATGACC	20	59.81	55	142
VG	724	TRINITY_DN36935_c0_g1_i1	LtM 724	GGA	AGTCGTAGTCCGTGCTGAGG	20	60.47	60	GAGTTTCAGAGGCGATGACC	20	59.81	55	142
VG	725	TRINITY_DN36944_c0_g1_i1	LtM 725	CGG	CAGAAGAACTCGCTCGGACT	20	59.75	55	CCATGGCTTCCTCTCTGCT	19	60.5	57.89	156
VG	726	TRINITY_DN36969_c0_g1_i1	LtM 726	GCT	CGTTAATGGTAGCCGGTCTC	20	59.59	55	AGGGCATTACATGTCCCAAG	20	59.81	50	155
VG	727	TRINITY_DN3698_c0_g1_i1	LtM 727	GGA	CCAAGCAAGCCAGCTACTTC	20	60.15	55	GGTGAAGATGCCCTCAAAGA	20	60.2	50	150
VG	728	TRINITY_DN3706_c0_g1_i9	LtM 728	TTC	AAGCACGATCCCTTCTCCTT	20	60.21	50	GCAGTTGCTGAGTCTGGTGA	20	60.19	55	156
VG	729	TRINITY_DN3706_c0_g1_i9	LtM 729	CTT	AAGCTTGGCTCACCAGACTC	20	59.6	55	CCTTTGATCCGACCAAGAAA	20	60.04	45	124
VG	730	TRINITY_DN37067_c0_g1_i1	LtM 730	TTTA	CTTTGGGAAAGTGCAAATCA	20	58.75	40	GATGGAGGAACCTGGAACAG	20	59.51	55	136
VG	731	TRINITY_DN3709_c0_g1_i1	LtM 731	CGC	ATGCATGGATCTCCCTTCC	19	59.84	52.63	AATCATCCACCACCAGAAGC	20	59.93	50	148
VG	732	TRINITY_DN37105_c0_g1_i1	LtM 732	TC	TCCATCTTTCGGAGGGTACA	20	60.45	50	CAGGCTCTTCAGAAGCCATC	20	60.1	55	172
VG	733	TRINITY_DN3724_c0_g1_i2	LtM 733	CCA	CACTGTCGGAATTGGAGGTT	20	59.97	50	CCTGTGAATCTCCTGGGTGT	20	59.96	55	148
VG	734	TRINITY_DN37262_c0_g1_i1	LtM 734	TG	AAATTCCAGGCGCACAAT	18	59.08	44.44	GTTCATGTGTGCCACTGCTC	20	60.33	55	131
VG	735	TRINITY_DN37279_c0_g1_i1	LtM 735	TC	ACAAACCCCCAAAGCAATTT	20	60.57	40	ACCTGATGCGTGTGATGTGT	20	60.04	50	151
VG	736	TRINITY_DN37294_c0_g1_i1	LtM 736	CAG	GAAATGCACCCCCTAAAACA	20	59.8	45	TGCAAGATGATAGGGGCTCT	20	59.8	50	152
VG	737	TRINITY_DN3743_c0_g1_i4	LtM 737	GCA	ATCCGACGCTCTCATCAACT	20	59.83	50	GCATGTGGCTGTGTTGATCT	20	59.71	50	154
VG	738	TRINITY_DN3743_c0_g1_i5	LtM 738	GCA	ATCCGACGCTCTCATCAACT	20	59.83	50	CGCATGTGGCTCATATCTGT	20	59.7	50	148
VG	739	TRINITY_DN3752_c0_g1_i1	LtM 739	GAA	CTGCTGCTGATGGTGATGAT	20	59.82	50	CCATTACTCTCACCTTCTCACG	22	58.86	50	156
VG	740	TRINITY_DN37528_c0_g1_i1	LtM 740	GCC	CGGCGTAGTGGAAGAGGTAG	20	59.89	60	GACCTTCCTGGATTCCTTCC	20	59.87	55	164
VG	741	TRINITY_DN37597_c0_g1_i1	LtM 741	CT	CAGTGAGAGCATGATTGGTGA	21	59.85	47.62	CGATTCAGGTTCTGACAGAGG	21	59.85	52.38	168
VG	742	TRINITY_DN37606_c0_g1_i1	LtM 742	GGT	TGGAGTAGGGGTAGGACCAG	20	59.01	60	GGAGCTGGAGAAGATGAAGG	20	58.97	55	172
VG	743	TRINITY_DN377_c0_g1_i11	LtM 743	GCG	TTCTCCCTTCCTCCTCGTG	19	60.32	57.89	AACTCAACCTTGTGCGTGTG	20	59.79	50	171
VG	744	TRINITY_DN377_c0_g1_i11	LtM 744	TGG	CACACGCACAAGGTTGAGTT	20	59.79	50	AGATGTTCCCTGACGTGGAG	20	60.11	55	164
VG	745	TRINITY_DN377_c0_g1_i7	LtM 745	TGG	CAGTTGCAGGTGTTGCAGTC	20	60.51	55	AGATGTTCCCTGACGTGGAG	20	60.11	55	133
VG	746	TRINITY_DN378_c0_g1_i2	LtM 746	GAT	CAGAGCTGAGTTTGCATCAGA	21	59.33	47.62	TGCCATCATCAGCTAGATCC	20	58.77	50	171
VG	747	TRINITY_DN378_c0_g1_i2	LtM 747	AAGC	ATCCGATTGACACTCCAAGC	20	60.08	50	AACAGATCCCTTCCCTTTGC	20	60.44	50	171
VG	748	TRINITY_DN378_c0_g1_i2	LtM 748	ATCCA	ATCCGATTGACACTCCAAGC	20	60.08	50	CCTGCTTGCTTGCTTCTGA	19	60.42	52.63	149
VG	749	TRINITY_DN378_c0_g1_i2	LtM 749	GATGC	ATCCGATTGACACTCCAAGC	20	60.08	50	CCTGCTTGCTTGCTTCTGA	19	60.42	52.63	149
VG	750	TRINITY_DN37858_c0_g1_i1	LtM 750	CGG	GGTGGATTCTGGCTGAAAAA	20	60.05	45	GACACACCGCTCAACAGATG	20	60.32	55	146
VG	751	TRINITY_DN37933_c0_g1_i1	LtM 751	TGC	GTAGAGCGAAGGGCACATCT	20	59.46	55	TGGCTGCAACAATTCATCTC	20	59.81	45	128
VG	752	TRINITY_DN37937_c0_g1_i1	LtM 752	TTC	GAGGCCGGTCATTACATCAT	20	59.78	50	AGGACGATGACGAGGAGGA	19	60.78	57.89	140
VG	753	TRINITY_DN380_c0_g1_i6	LtM 753	CAG	ATACATGCATGCGTCGTCAC	20	60.58	50	CGGTGTGTTACGTGTACGTTG	21	60	52.38	142
VG	754	TRINITY_DN380_c0_g1_i6	LtM 754	CGA	GCCATAGCTGTTGCCCTTC	19	60.76	57.89	GCCTCCTTCCTGATCCCTAC	20	60.04	60	162
VG	755	TRINITY_DN380_c0_g1_i7	LtM 755	TGG	CACTTGCAGGTGTTGCAGTC	20	60.51	55	AGATGTTCCCTGACGTGGAG	20	60.11	55	133
VG	756	TRINITY_DN381_c0_g1_i3	LtM 756	TCA	ATTCCTTGTCCTGGCCTTCT	20	60.07	50	GAGGAAATCGGCTTCAGCTA	20	59.55	50	163
VG	757	TRINITY_DN381_c0_g1_i3	LtM 757	CTC	CATCGTCATCCACTTCAGGA	20	59.63	50	CGGCCATAACAGAAATGTGA	20	59.54	45	155
VG	758	TRINITY_DN381_c0_g1_i3	LtM 758	CTC	CCTCGTAGTCCTCATCCTCCT	21	59.71	57.14	GTTCTGACGCGGAGTACCAG	20	60.85	60	168
VG	759	TRINITY_DN381_c0_g1_i3	LtM 759	TCG	TACTCCGCGTCAGAATCCTC	20	60.36	55	GCGGTGCTCTTTGTCTCTTC	20	60.14	55	166
VG	760	TRINITY_DN384_c0_g1_i5	LtM 760	GCC	CACCGCGGAAGGATAGAAT	19	60.04	52.63	CCATTCTCCAGCAACCATCT	20	60.07	50	149
VG	761	TRINITY_DN38459_c0_g1_i1	LtM 761	CGG	GACGCTTTGATGGGTGCT	18	59.79	55.56	GGTCTGCAGAGTCCTCTCGT	20	59.58	60	152
VG	762	TRINITY_DN3854_c0_g1_i1	LtM 762	GAC	CGGAATTTCGCTTGTCTTTC	20	59.82	45	ACAGCGGCAGCTACAAGAAT	20	60.04	50	158
VG	763	TRINITY_DN38598_c0_g1_i1	LtM 763	GAG	AGACCCGTTAAGCGTCGAT	19	59.71	52.63	GCTCCACTCTGCACCTCTCT	20	59.74	60	168
VG	764	TRINITY_DN3869_c0_g1_i2	LtM 764	GAC	CAGGAGGCTTCTTGCTTGTT	20	59.62	50	TCTCTTGAGCCGAGCAAAAC	20	60.66	50	139
VG	765	TRINITY_DN3872_c0_g1_i3	LtM 765	CTG	TGGTTTTTGGGTGTTGGATT	20	60.07	40	GTGACTCCGCATCAACAGAA	20	59.84	50	146
VG	766	TRINITY_DN3872_c0_g1_i3	LtM 766	TGC	TTTGTTGCTGTTGCTTCTGC	20	60.18	45	ACAGAGGCCACAAGTTCCAC	20	60.16	55	149
VG	767	TRINITY_DN38745_c0_g1_i1	LtM 767	GCC	CTTGAGTTGCTGCACCCATA	20	59.86	50	CATGCTTTGCTGAACAGCTC	20	59.75	50	152
VG	768	TRINITY_DN38801_c0_g1_i1	LtM 768	CT	TCTGAAGAGCCTGCAAAGGT	20	60.13	50	CCTCCCGAGGAGAGATAGGT	20	59.65	60	158
VG	769	TRINITY_DN38801_c0_g1_i1	LtM 769	GGAA	TCTGAAGAGCCTGCAAAGGT	20	60.13	50	CCTCCCGAGGAGAGATAGGT	20	59.65	60	158
VG	770	TRINITY_DN3883_c0_g1_i4	LtM 770	GAG	GCTTTCATGAGCTCCTGGTC	20	59.96	55	CTTTTCAGCTCGGTTTTTGG	20	59.85	45	139
VG	771	TRINITY_DN3883_c0_g1_i4	LtM 771	GTG	AAAGGCCTCCTCTTCCTAGC	20	59.08	55	CCAGAACCAACTCCACTTCC	20	59.55	55	153
VG	772	TRINITY_DN3883_c0_g1_i4	LtM 772	TTGG	CCAAAAACCGAGCTGAAAAG	20	59.85	45	GTCTAGCAAGCCGGAAAGG	19	59.96	57.89	153
VG	773	TRINITY_DN3883_c0_g1_i4	LtM 773	GTAGGG	GCGGCAGGGTAGTAGCAGTA	20	60.43	60	GACCAGGAGCTCATGAAAGC	20	59.96	55	158
VG	774	TRINITY_DN389_c0_g1_i6	LtM 774	GA	ACAGGCATGGAACACACTGA	20	60.16	50	AGCACCCGCCATTTTTATTA	20	59.46	40	147
VG	775	TRINITY_DN3890_c0_g1_i8	LtM 775	CTG	GCAGGGTGTCTATCCCCATA	20	59.77	55	TGCATCTCGGAACATGGTTA	20	60.07	45	153
VG	776	TRINITY_DN38928_c0_g1_i1	LtM 776	CCG	CGCTGTAGACGAGGGTTGTT	20	60.31	55	GCGGGATGAGGAAGAAGAC	19	59.75	57.89	142
VG	777	TRINITY_DN38957_c0_g1_i1	LtM 777	AG	CTGCAAGGCTGCATAGCATA	20	60.14	50	GCTGTGCCTGTCAGGATTTAG	21	59.89	52.38	150
VG	778	TRINITY_DN38976_c0_g1_i1	LtM 778	TTC	CGGAGATCACGATTCCACTAA	21	60.08	47.62	CGAGACAGCCGGAACTGTAT	20	60.28	55	137
VG	779	TRINITY_DN39_c0_g1_i4	LtM 779	CGT	AACCATTCCACACGTTTTCA	20	58.87	40	GAGAGCATGTTCGTCAAGGA	20	58.96	50	148
VG	780	TRINITY_DN39_c1_g1_i2	LtM 780	CT	CGGATGGATTCGTCCAAG	18	60	55.56	TCCTGCCATTCACACTGTTC	20	59.68	50	146
VG	781	TRINITY_DN3911_c0_g1_i12	LtM 781	GAG	TTGGAGATTTGGCTGATCCT	20	59.63	45	CATTTTTATGTGCCGCCATT	20	60.7	40	153
VG	782	TRINITY_DN3911_c0_g1_i12	LtM 782	GCT	ATGAAATGGGATGCGTGTG	19	60.35	47.37	CCGTGACCATGAGAGAGGTG	20	61.72	60	150
VG	783	TRINITY_DN39118_c0_g1_i1	LtM 783	GAA	GTGGTGGGGAAAGTCTCTGA	20	60.09	55	TCCCTTCTCGTTCTTCTCTGA	21	59.15	47.62	135
VG	784	TRINITY_DN3912_c0_g1_i7	LtM 784	ACC	CACTCGCAGCTGGAACTACA	20	60.2	55	GGAGAACTGGATGGTCGAAA	20	60.05	50	154
VG	785	TRINITY_DN39191_c0_g1_i1	LtM 785	GA	ATGTGTCCGTCGTAGCTCCT	20	59.75	55	AATCTCTCCTCCCTTCCTTCC	21	60.03	52.38	187
VG	786	TRINITY_DN39316_c0_g1_i1	LtM 786	AGA	TACACACACACGCACACCAC	20	60.12	55	TGCGTTCTGAATTGTCAGGT	20	59.29	45	135
VG	787	TRINITY_DN3940_c0_g1_i3	LtM 787	TACG	CCCCTATACGTGTGAGGTCAA	21	59.86	52.38	TCTCAAGTCCTGTCCGATCC	20	60.2	55	148
VG	788	TRINITY_DN39499_c0_g1_i1	LtM 788	AAG	CTGCAGCAGCCTCTTCTCTC	20	60.58	60	TTGCACACAGTTGCTGCATA	20	60.06	45	132
VG	789	TRINITY_DN39520_c0_g1_i1	LtM 789	GCCT	GGAGCTGGTGATAGCTCAGG	20	59.97	60	CACCAGCCCGAGTACAAATC	20	60.52	55	132
VG	790	TRINITY_DN39543_c0_g1_i1	LtM 790	TCT	TGAGAGGGAGGTGGAGAAGA	20	59.91	55	ACGCACAGCTAGGAAAAGGA	20	60.02	50	117
VG	791	TRINITY_DN39634_c0_g1_i1	LtM 791	AG	AGACAGAGTGCTGCGACAGA	20	59.92	55	ATAGCATGGGCAAAGAGCTG	20	60.37	50	148
VG	792	TRINITY_DN3968_c0_g1_i5	LtM 792	TGC	TTCCTCCACCAAGAAAGTGG	20	60.08	50	TAAATGAGGGCAGCGAGAAC	20	60.35	50	158
VG	793	TRINITY_DN3968_c0_g1_i5	LtM 793	CATCA	GACTTATGCCCAAACGATCC	20	59.39	50	GGACGTGGACTCGATGATCT	20	60.08	55	152
VG	794	TRINITY_DN39702_c0_g1_i1	LtM 794	GCCT	ATCTCAGCGAGCTGAATACG	20	58.23	50	TGACATTTTGGGTTGCTTTG	20	59.56	40	116
VG	795	TRINITY_DN39736_c0_g1_i1	LtM 795	AATC	TCGGAGTCGGAGAGGTAGAA	20	59.94	55	ATCCTTTGCCTGCCTTTGTT	20	60.99	45	154
VG	796	TRINITY_DN39829_c0_g1_i1	LtM 796	AAGA	TGCGCAAGATGGAAGTAACA	20	60.4	45	AGCCGGTCAGTGAGAGATTG	20	60.41	55	219
VG	797	TRINITY_DN3985_c0_g1_i7	LtM 797	TAG	GGGGTCTCCTTCCTTCAACT	20	59.53	55	GAAAAGAAATCAAGGCTGCTG	21	59.1	42.86	158
VG	798	TRINITY_DN3985_c0_g1_i7	LtM 798	TTC	AGATGCGTGCGTAGATCCAT	20	60.66	50	TGAAGATCTGGCTGCTGGA	19	60.66	52.63	175
VG	799	TRINITY_DN3985_c0_g1_i7	LtM 799	TCTCA	CTTCACCTCGGGACAAAAAC	20	59.57	50	AGCCGTGGGTGTAAGAACAA	20	60.55	50	132
VG	800	TRINITY_DN39936_c0_g1_i1	LtM 800	CAT	GCCTTATCTGGCCTTCTTCC	20	60.17	55	TGCAGCTGCCTAAGAGTGTG	20	60.35	55	154
VG	801	TRINITY_DN39936_c0_g1_i1	LtM 801	CAG	GCCTTATCTGGCCTTCTTCC	20	60.17	55	TGCAGCTGCCTAAGAGTGTG	20	60.35	55	154
VG	802	TRINITY_DN39954_c0_g1_i1	LtM 802	CTG	GATGACTGCCGAGCTGAAAT	20	60.37	50	CCAATTGTCGGATCCAGTTT	20	59.79	45	167
VG	803	TRINITY_DN39957_c0_g1_i2	LtM 803	TC	CATCCGTACACCAGGGAAAA	20	60.74	50	TTGCAGCAGAGGGAGAGGTA	20	61.08	55	154
VG	804	TRINITY_DN39957_c0_g1_i2	LtM 804	TCGC	AGTGAAGCAACCCATCATCC	20	59.93	50	AGAGAGAATTGCCCGAGCTT	20	60.48	50	144
VG	805	TRINITY_DN39986_c0_g1_i1	LtM 805	AAG	CCACTCGGGGATCACATTAT	20	59.63	50	CCATCAATGACGTGTCCATC	20	59.77	50	149
VG	806	TRINITY_DN3999_c0_g1_i5	LtM 806	TTC	CCCAGGGAACGTTTACAAGA	20	59.96	50	ACCGTATGGATGCTGCTGTT	20	60.55	50	150
VG	807	TRINITY_DN3999_c0_g1_i5	LtM 807	CAG	CCCAGAGAGGCAGAGAGAGA	20	59.81	60	GAAACTCGCAAAGGAGAACG	20	59.99	50	168
VG	808	TRINITY_DN40010_c0_g1_i1	LtM 808	GCT	GCTATCCTTGTCACTGCCAGA	21	60.41	52.38	AACAAAATCGACCGACCTGA	20	60.5	45	131
VG	809	TRINITY_DN40047_c0_g1_i1	LtM 809	AG	TGGAGATGGTGGTGAGAGAA	20	59.18	50	GGATGGCGTACAAGAAGGAC	20	59.56	55	167
VG	810	TRINITY_DN4020_c0_g1_i6	LtM 810	TCA	TCTCCAAGCTCTGGGATTGT	20	59.8	50	AGTGCCCAACAACGAGAAAC	20	60.16	50	160
VG	811	TRINITY_DN40379_c0_g1_i1	LtM 811	CAG	TCTTCTTCATCCCCATGTCC	20	59.86	50	CAATTCTTGCTGCTGTCACG	20	60.6	50	121
VG	812	TRINITY_DN4040_c0_g1_i1	LtM 812	GCG	CATGACAGCGGCAATCAG	18	59.93	55.56	GCTGGTATCCAGTCCCTTCA	20	60.07	55	156
VG	813	TRINITY_DN4040_c0_g1_i1	LtM 813	GGC	GAAGGGACTGGATACCAGCA	20	60.07	55	ACTCTCCCCACTCGTCTCCT	20	60.26	60	151
VG	814	TRINITY_DN40490_c0_g1_i2	LtM 814	TA	AGAGCACATTCTCCCTCAGC	20	59.56	55	CGCGTAGATACTGTGCGTGT	20	59.96	55	117
VG	815	TRINITY_DN40576_c0_g1_i1	LtM 815	TAGC	AGCTCCACTAGTTCCGTCCA	20	59.87	55	GGGTTTCGACCAGTAGGACA	20	59.97	55	179
VG	816	TRINITY_DN40662_c0_g1_i1	LtM 816	GGA	CGGTGAAGCAGGTTTCCTAC	20	59.73	55	CCAAGTGGACCCCTAACAAA	20	59.82	50	120
VG	817	TRINITY_DN40731_c0_g1_i1	LtM 817	TGG	GGTACAACTTCAGGCGGGTA	20	59.99	55	TCCTGCAGAGGAGGCTGTAT	20	59.97	55	151
VG	818	TRINITY_DN40796_c0_g1_i1	LtM 818	TGC	GGTGCCTTGTGTGATGTCAG	20	60.16	55	TAGTGGCGTACGAAGGCTGT	20	60.85	55	151
VG	819	TRINITY_DN40796_c0_g1_i1	LtM 819	CGG	AGCGCGATAACAAGGAGGAG	20	61.78	55	ACCCCACCCAAATCCAGA	18	61.15	55.56	150
VG	820	TRINITY_DN40838_c0_g1_i1	LtM 820	GAT	GATCTGCAAACAGCACCTTG	20	59.45	50	GGACAAAGGTCATCCTGTGG	20	60.36	55	140
VG	821	TRINITY_DN40929_c0_g1_i6	LtM 821	TGC	TTGCATTGCTCCAAGCATTA	20	60.36	40	CTGCAGGGATGAAGATGGAT	20	60.03	50	152
VG	822	TRINITY_DN41051_c0_g1_i1	LtM 822	AC	AGGCACAGACGTGGACATTT	20	60.58	50	GTAGGCCATAGGGCACATGA	20	60.88	55	162
VG	823	TRINITY_DN4106_c0_g1_i2	LtM 823	AAG	AGCCAACCAACCAATCTGTC	20	59.97	50	TGCTGCTATTCGTGTTGAGC	20	60.17	50	143
VG	824	TRINITY_DN4106_c0_g1_i2	LtM 824	CCAA	ACAAATGGGGGATCACAACA	20	61.03	45	TTCGCTCCCATATTCCATTC	20	59.86	45	125
VG	825	TRINITY_DN41088_c0_g1_i1	LtM 825	CGT	CCAAGTGCCTCATCCTCCT	19	60.21	57.89	TGCACGTCTTGCACTCGT	18	60.19	55.56	129
VG	826	TRINITY_DN41113_c0_g1_i1	LtM 826	TGC	GCATTCCTCTCTCTGCAGGT	20	59.56	55	CTTCATTGGAGCCACAAACC	20	60.5	50	148
VG	827	TRINITY_DN41113_c0_g1_i1	LtM 827	TGC	GCATTCCTCTCTCTGCAGGT	20	59.56	55	CTTCATTGGAGCCACAAACC	20	60.5	50	148
VG	828	TRINITY_DN4117_c0_g1_i4	LtM 828	ATC	TGAGGTCATCTTGGATGCTG	20	59.79	50	GGAGCAACAGCTGACAGTGA	20	60.19	55	149
VG	829	TRINITY_DN4117_c0_g1_i4	LtM 829	TCA	TGAGGTCATCTTGGATGCTG	20	59.79	50	GGAGCAACAGCTGACAGTGA	20	60.19	55	149
VG	830	TRINITY_DN4117_c1_g1_i4	LtM 830	TCT	CTCCAGGTGCAAGCTCATTT	20	60.4	50	AATGGAAGAGGACCATGCTG	20	60.07	50	158
VG	831	TRINITY_DN4117_c1_g1_i4	LtM 831	TCA	CTGAGACCGCTCTGGATTTC	20	59.95	55	GTTCCAGTTGGAAGAAGATGC	21	58.78	47.62	162
VG	832	TRINITY_DN41213_c0_g1_i1	LtM 832	TA	TTACCCATCGCAATCGAAAT	20	60.29	40	CAAAATTCCCAAAACGCATC	20	60.3	40	155
VG	833	TRINITY_DN41325_c0_g1_i1	LtM 833	CTC	CATGATCGCCTTCCTGAATC	20	60.57	50	GTTCCACCACCATCACCAC	19	59.63	57.89	163
VG	834	TRINITY_DN41376_c0_g1_i1	LtM 834	TGC	GCTCTGTCCTCTTGCTGCAT	20	60.71	55	CGATTCAGCCCAGTTCAAAT	20	60.07	45	154
VG	835	TRINITY_DN4150_c0_g1_i9	LtM 835	GGT	GCCGATTGTTTCTCATTTCC	20	59.51	45	AGCAGGGAAGAACAATTTGG	20	59.17	45	159
VG	836	TRINITY_DN41572_c0_g1_i1	LtM 836	GCAG	GGCGGAGGTACATGTAGACG	20	60.54	60	ATGGTCATGGAGGCCAATC	19	60.71	52.63	162
VG	837	TRINITY_DN41689_c0_g1_i1	LtM 837	GGC	ATCAAGCACCGCATCAGATA	20	59.26	45	TCCGTTTCTGTCTCCTCACC	20	60.24	55	159
VG	838	TRINITY_DN41699_c0_g1_i2	LtM 838	TGC	AAAGGTGCTGTTCCATGTCC	20	59.97	50	GTGCAGCAAGGTTATGGTCA	20	59.72	50	163
VG	839	TRINITY_DN41783_c0_g1_i1	LtM 839	AAG	GCCATGAACCGATTCACAC	19	59.92	52.63	CTCGGAGGAGGATTTGGTCT	20	60.59	55	146
VG	840	TRINITY_DN4181_c0_g1_i1	LtM 840	TTC	GGCTTCCATAAGCCATCTTG	20	59.67	50	CTGCTGTTGGCTTTGATCCT	20	60.4	50	174
VG	841	TRINITY_DN4187_c0_g1_i1	LtM 841	ATC	CCCGTCTCCTACGTCCTTTC	20	61.01	60	TATTGGAGGCAATGCTGTCA	20	60.22	45	150
VG	842	TRINITY_DN4187_c0_g1_i1	LtM 842	CTC	AAAATGCGCTCTCATCATCC	20	60.19	45	GGGATAAGATCGCTGAGCTG	20	59.94	55	151
VG	843	TRINITY_DN4187_c0_g1_i1	LtM 843	TCA	CCCTATGCTTCTTCGACTGC	20	59.98	55	GGAGGAAGAGGAAGGCTTGT	20	59.82	55	147
VG	844	TRINITY_DN419_c1_g1_i1	LtM 844	TGC	ACTGGGCATCAAGGTCTCTG	20	60.26	55	GGAGAGTCTAGCACAGGAGCA	21	59.76	57.14	158
VG	845	TRINITY_DN4198_c0_g1_i14	LtM 845	TA	GCGGAAGAGAATCCCTATCTC	21	59.28	52.38	GCCAGAAAAGAAAGGTGCAA	20	60.37	45	178
VG	846	TRINITY_DN41982_c0_g1_i1	LtM 846	GTG	GAGGAATGGCAGCATGTGAT	20	61.05	50	AGCAACAAACAATGCCTCAAC	21	60.17	42.86	147
VG	847	TRINITY_DN42000_c0_g1_i1	LtM 847	GCA	ATTCAACATGGCGTCAACCT	20	60.38	45	GATTTGGTGGCTGATGTACG	20	59	50	169
VG	848	TRINITY_DN42081_c0_g1_i2	LtM 848	CGG	GAGGCAAAAGGAGATGTGGA	20	60.2	50	CCCTGCTTGGTTCCTCCTAC	20	61.01	60	158
VG	849	TRINITY_DN42085_c0_g1_i1	LtM 849	GCT	GAATTGCTGCTCCAAAAAGC	20	59.97	45	TAAAAGGAGGCCATGGACAG	20	60.07	50	195
VG	850	TRINITY_DN42250_c0_g1_i1	LtM 850	CGC	CACGAACACCTCCTCCTTCT	20	59.3	55	AAGCCGCAGGTGAACTACC	19	60.27	57.89	153
VG	851	TRINITY_DN42253_c0_g1_i1	LtM 851	TCG	AGTCCCCGAACACGTACATC	20	59.85	55	ATCGATCCATCGTCACTACG	20	58.54	50	170
VG	852	TRINITY_DN42268_c0_g1_i1	LtM 852	GTG	CTGGTGGACGTGTAACCAGA	20	59.59	55	CTCGATTGGGAGATTGCAC	19	59.18	52.63	147
VG	853	TRINITY_DN42336_c0_g1_i1	LtM 853	TCCT	CTGGTCGGGTTTAAGTGGTG	20	60.4	55	CGGCAGGAAGAGAGAGAAGA	20	59.82	55	162
VG	854	TRINITY_DN42363_c0_g1_i1	LtM 854	ATGA	GATTAGTCGAACGCCAGGAT	20	59.15	50	CCGGAGGAAGAAGAGATTGA	20	59.36	50	163
VG	855	TRINITY_DN4245_c0_g1_i2	LtM 855	TGGA	GCAACTGGGTCATCATCTCA	20	59.64	50	TGGCTGCTGAGATGTTTTTG	20	59.99	45	147
VG	856	TRINITY_DN42520_c0_g1_i1	LtM 856	CT	TAGCCATGGCAATCCATTTT	20	60.29	40	TGCCCCTGGAATGAATAGAG	20	60.03	50	164
VG	857	TRINITY_DN42528_c0_g1_i1	LtM 857	CGC	TAGTTCCAGCGGGCAGAGA	19	62.04	57.89	ATTCCAACGATCACCAGCAG	20	61.07	50	175
VG	858	TRINITY_DN42585_c0_g1_i1	LtM 858	CG	GTGTGGCAGGTGGTGGAAT	19	61.86	57.89	CGGCAGGAAGAGCATCTGA	19	62.64	57.89	135
VG	859	TRINITY_DN42655_c0_g1_i1	LtM 859	AC	GAACGTGCGCATACAAACAC	20	60.19	50	GGATGGAGAAGGTTGTCAGC	20	59.66	55	150
VG	860	TRINITY_DN42675_c0_g1_i1	LtM 860	TCG	AACGGACACCTCCACCTATG	20	59.84	55	ATCTGGCAGTCAGGCACAG	19	60	57.89	149
VG	861	TRINITY_DN42793_c0_g1_i1	LtM 861	TTC	TCTTAGGCTCAGCATCCTCTG	21	59.73	52.38	AGAAGCACAAGCTCGAGGAG	20	59.89	55	146
VG	862	TRINITY_DN42793_c0_g1_i1	LtM 862	CTT	TCTGATGGCTCAGCATCTTC	20	59.07	50	CTGCTGGAGAAGACGAACCT	20	59.6	55	174
VG	863	TRINITY_DN4282_c0_g1_i6	LtM 863	TCG	CCTGGAACCCCTTGTACTTG	20	59.44	55	GGGGCAAGCAGATAATGAAA	20	60.04	45	168
VG	864	TRINITY_DN431_c0_g1_i6	LtM 864	AGC	CCGTACACATCAGCATCACC	20	59.99	55	TGCTGCTTCAGTTGCAAGAT	20	59.75	45	147
VG	865	TRINITY_DN43297_c0_g1_i1	LtM 865	TGC	TGGCTCAAGGAGAAGAAGGA	20	60.07	50	GCTTCTACCTCGCTCTCCAG	20	59.33	60	163
VG	866	TRINITY_DN43297_c0_g1_i1	LtM 866	GCT	TCCTCTGGAGAGCGAGGTAG	20	59.7	60	CGCCGCCATAGACATTACTT	20	60.12	50	131
VG	867	TRINITY_DN43355_c0_g1_i1	LtM 867	GT	CCCATGAGCCTAAACAGAGC	20	59.84	55	TTTGTTCCTAATGCCTTCTGC	21	59.35	42.86	155
VG	868	TRINITY_DN43419_c0_g1_i1	LtM 868	CTG	TCTCATGCCACAAGATGGAC	20	59.64	50	CCATCATCAGCATCCAAGAA	20	59.6	45	151
VG	869	TRINITY_DN43487_c0_g1_i2	LtM 869	GAA	GAGGAGCAAGGCATCCTTTA	20	59.41	50	GGCAGATTCTTCATTCTTGTACC	23	59.15	43.48	150
VG	870	TRINITY_DN43495_c0_g1_i1	LtM 870	AGA	ACCTTCAGCTTATCCGCATC	20	59.3	50	GCTGTTTGCGTTCATGGAG	19	60.41	52.63	156
VG	871	TRINITY_DN43496_c0_g1_i1	LtM 871	CTAG	TCCGGCCACTTCATTATCTC	20	60.04	50	ACTCCTTCGTGCACTCTGCT	20	60.21	55	150
VG	872	TRINITY_DN4358_c0_g1_i2	LtM 872	TGGT	CGCCTGGTACATTACCTGCT	20	60.15	55	TTGCTCTGCTGCTCTATTGC	20	59.47	50	145
VG	873	TRINITY_DN4358_c0_g1_i6	LtM 873	TGGT	ACGTGAAGCAGCAGCAGAG	19	60.5	57.89	CTGGACAAATGCGAGGAGAT	20	60.22	50	196
VG	874	TRINITY_DN43738_c0_g1_i1	LtM 874	TGA	GACCCTGAATTTGACCCTGA	20	59.9	50	GCGGAAAGACAGATTTGCAC	20	60.79	50	145
VG	875	TRINITY_DN43775_c0_g1_i1	LtM 875	TTG	TGCAGGATGCAAATTGATGT	20	60.08	40	AAGGGGTTCCAAGGTACAGC	20	60.36	55	149
VG	876	TRINITY_DN43795_c0_g1_i1	LtM 876	TC	GGCTTCCAGTCGTAGACAGC	20	60.02	60	CTTGTTATGTGTGCGCTTGC	20	60.47	50	160
VG	877	TRINITY_DN4388_c0_g1_i3	LtM 877	GGT	GCAGAAGGTACCCATTGTGG	20	60.38	55	TATGAGAGGCCGAGCTATGG	20	60.33	55	148
VG	878	TRINITY_DN43934_c0_g1_i1	LtM 878	GCG	TTGCATCTGCATTTGAGTCTG	21	60	42.86	TCCGACGAAGAGGTAGAGGA	20	59.94	55	151
VG	879	TRINITY_DN4401_c0_g1_i3	LtM 879	GAAA	CCATTGATGAGGGTGAGACC	20	60.33	55	CGCCCCTTCTCTATCTTCGT	20	60.72	55	145
VG	880	TRINITY_DN4401_c0_g1_i3	LtM 880	TAAAA	GGCTGCTGAGCATCTCTTTC	20	60.25	55	TCAAGGTCGACACCTTCACA	20	60.29	50	136
VG	881	TRINITY_DN44010_c0_g1_i1	LtM 881	GGA	GAAGTGGGAGTGGAATGGAG	20	59.51	55	CGCTCACTCGAACTCCGTAT	20	60.42	55	156
VG	882	TRINITY_DN4402_c0_g1_i4	LtM 882	CCG	TGTACGGCATGTAGGCTTGA	20	60.28	50	AAGCCCTCCTCCTACAGCTC	20	59.98	60	157
VG	883	TRINITY_DN44023_c0_g1_i1	LtM 883	GGA	TTATTTGTGCAGCAGATGTCG	21	59.89	42.86	TCCGCGAAACTTTTTCTTGT	20	59.86	40	144
VG	884	TRINITY_DN44071_c0_g1_i1	LtM 884	TGC	GTCACAATGCCGTAGTCCTG	20	59.17	55	GCATCAGGCCATAGAAGCA	19	59.92	52.63	101
VG	885	TRINITY_DN44071_c0_g1_i1	LtM 885	CTG	GCTGCTTCTATGGCCTGATG	20	60.9	55	CAAGAACTTCTGGAGGACCAAG	22	60.27	50	163
VG	886	TRINITY_DN44071_c0_g1_i1	LtM 886	CCATGC	GCTGCTTCTATGGCCTGATG	20	60.9	55	CAAGAACTTCTGGAGGACCAAG	22	60.27	50	163
VG	887	TRINITY_DN4417_c0_g1_i2	LtM 887	GAA	GTGGTGCACGACGATGATAA	20	60.55	50	GTTGCGGTTCTCCAACAAAT	20	59.98	45	170
VG	888	TRINITY_DN4417_c0_g1_i2	LtM 888	TCC	CAAAGGCCTACTCGTCGTCT	20	59.5	55	CATTTCTGAGAGGGGGAAGA	20	59.21	50	142
VG	889	TRINITY_DN4417_c0_g1_i2	LtM 889	CTG	CAAAGGCCTACTCGTCGTCT	20	59.5	55	CATTTCTGAGAGGGGGAAGA	20	59.21	50	142
VG	890	TRINITY_DN4417_c0_g1_i2	LtM 890	CGAT	TGATGATGGTGTGGAGGATG	20	60.34	50	AGACGACGAGTAGGCCTTTG	20	59.5	55	151
VG	891	TRINITY_DN4417_c0_g1_i2	LtM 891	GATT	TGATGATGGTGTGGAGGATG	20	60.34	50	AGACGACGAGTAGGCCTTTG	20	59.5	55	151
VG	892	TRINITY_DN44255_c0_g1_i1	LtM 892	CGA	TTGCTCTTGCCACCGTCT	18	60.56	55.56	ACACCTTGCTTTGCAGGAAT	20	59.74	45	150
VG	893	TRINITY_DN44255_c0_g1_i1	LtM 893	GAG	GACTGCTACTCCTCCGTTGG	20	59.87	60	GAAGAAGGCCCAATGCAATA	20	60.04	45	158
VG	894	TRINITY_DN443_c1_g2_i1	LtM 894	CT	CCCCTCCTCAAATGTCCTCT	20	60.45	55	CGCCGTCGTGTTCTAGATG	19	60.42	57.89	144
VG	895	TRINITY_DN44308_c0_g1_i1	LtM 895	TA	ATGGTTCCCATGATCTGCTC	20	59.89	50	CGTACTGGAAGTGCTTGACG	20	59.51	55	134
VG	896	TRINITY_DN4447_c0_g1_i3	LtM 896	TC	TGGTAGAGAGAGGGGGACAA	20	59.65	55	CCTGAAGGGGAATATCTTTGG	21	59.78	47.62	158
VG	897	TRINITY_DN44520_c0_g1_i1	LtM 897	TGG	CGTGAGGAGGTCCATGGTAT	20	59.8	55	CTCAGATGGCCAGCAATTTT	20	60.21	45	148
VG	898	TRINITY_DN44582_c0_g1_i1	LtM 898	GGC	GCCATTCTCGACATGGTTCT	20	60.08	50	TCCTGCTTGTCCTTTGCTGT	20	60.98	50	150
VG	899	TRINITY_DN44622_c0_g1_i1	LtM 899	ATCG	TGGAACATCAACAAGGCAAA	20	60.09	40	CCGATGCTAGAAACGCTGTA	20	59.09	50	180
VG	900	TRINITY_DN44840_c0_g1_i1	LtM 900	GCA	ATCCTTGTTCGCCTCTTGAA	20	59.81	45	ACTGAAGCGCCTGATGAGAT	20	59.98	50	148
VG	901	TRINITY_DN44870_c0_g1_i1	LtM 901	TCG	ACGGTTGATCTTGCTCGAAG	20	60.4	50	AAGTGGAAGACCAAGCAGGA	20	59.84	50	153
VG	902	TRINITY_DN44880_c0_g1_i1	LtM 902	AT	TCAGGAAACCTGCTGCAATA	20	59.42	45	GCCTCTAATTCCAAACAACCA	21	59.08	42.86	140
VG	903	TRINITY_DN449_c0_g1_i9	LtM 903	CGG	CAGATCAGGCACAAGAACGA	20	59.98	50	AACCCTCCCAGATCTTACCG	20	60.32	55	115
VG	904	TRINITY_DN44918_c0_g1_i1	LtM 904	GGT	AACTGAACACAGGCACATGG	20	59.6	50	CCCTACCGGAGACAAGACAA	20	60.1	55	147
VG	905	TRINITY_DN44923_c0_g1_i1	LtM 905	GAG	CGGGGGTTTCTTGATTTCTA	20	59.02	45	CCTTCAACACCTGCCCTATT	20	59.05	50	156
VG	906	TRINITY_DN44944_c0_g1_i1	LtM 906	GTA	AACTCCACTGGCTCCAGAAA	20	59.84	50	GCTTGCTTCAAGAAATGCTG	20	58.8	45	138
VG	907	TRINITY_DN45061_c0_g1_i1	LtM 907	AC	AGTCCACGCTTCTACATGAGG	21	59.37	52.38	CGGCTTGAGGAGATTTTCAT	20	59.27	45	155
VG	908	TRINITY_DN45105_c0_g1_i1	LtM 908	GA	CTGTTCTGGTTCGACCATGC	20	61.67	55	AGGTCGAGCGAGAGATGCT	19	60.26	57.89	149
VG	909	TRINITY_DN45130_c0_g1_i1	LtM 909	GGT	CAAATTGGGGTAGTGGTGGT	20	59.57	50	AACAGCAGCTCTCCCAAAAA	20	59.99	45	146
VG	910	TRINITY_DN45205_c0_g1_i1	LtM 910	GCT	TTGGACTGGATCTCCTCGAC	20	60.2	55	AGAAGAAGGACGCCAGGAAG	20	60.89	55	136
VG	911	TRINITY_DN45226_c0_g1_i1	LtM 911	CGC	ATATTCCGGAGGGTCAAACC	20	60.02	50	GTGCTGCTGGAGATCGTGT	19	60	57.89	148
VG	912	TRINITY_DN4526_c0_g1_i3	LtM 912	CTG	AGAAGTGGCTTCGTCGTCAT	20	59.87	50	CTGTACGCGGACAACCAGTA	20	59.78	55	166
VG	913	TRINITY_DN45271_c0_g1_i1	LtM 913	CGG	GTTGGGTTCCCTCTGGATTG	20	61.65	55	GCTCAAGCTGCTCCACTACC	20	60.16	60	160
VG	914	TRINITY_DN4537_c0_g1_i2	LtM 914	GAT	GCCATGAGTCTCTCCTGCAT	20	60.38	55	GCTTCTTCTGCCTCTCCTGA	20	59.83	55	145
VG	915	TRINITY_DN459_c0_g1_i13	LtM 915	GCG	ACTCTTGGCTGTCCCGTAAG	20	59.35	55	CAGGGTCCTGTTTCTCTTCG	20	59.84	55	174
VG	916	TRINITY_DN459_c0_g1_i13	LtM 916	TGC	ACTCTTGGCTGTCCCGTAAG	20	59.35	55	CAGGGTCCTGTTTCTCTTCG	20	59.84	55	174
VG	917	TRINITY_DN459_c0_g1_i17	LtM 917	CCA	GCATTGCATGTCCTTGCTTA	20	59.84	45	ATGCCATTCTTTCTCCGTCT	20	58.74	45	147
VG	918	TRINITY_DN459_c0_g1_i17	LtM 918	GCG	ACTCTTGGCTGTCCCGTAAG	20	59.35	55	CAGGGTCCTGTTTCTCTTCG	20	59.84	55	174
VG	919	TRINITY_DN459_c0_g1_i17	LtM 919	TGC	ACTCTTGGCTGTCCCGTAAG	20	59.35	55	CAGGGTCCTGTTTCTCTTCG	20	59.84	55	174
VG	920	TRINITY_DN4591_c0_g1_i7	LtM 920	GGT	GGCAGGATGAGATGGATGAG	20	60.59	55	AAGCTGCACAGCGTGATAGA	20	59.77	50	160
VG	921	TRINITY_DN4591_c0_g1_i7	LtM 921	CTCC	GTGCACCACCTGCGATAGTA	20	59.75	55	TCACCCTCATGACTGGAACA	20	60.09	50	142
VG	922	TRINITY_DN4618_c0_g1_i9	LtM 922	TTC	GGGGTGAGTTCACGTCGTAG	20	60.57	60	GGTGAAAGTGCGTAGGTGGT	20	60.04	55	154
VG	923	TRINITY_DN4618_c0_g1_i9	LtM 923	CGC	GGGGTGAGTTCACGTCGTAG	20	60.57	60	GGTGAAAGTGCGTAGGTGGT	20	60.04	55	154
VG	924	TRINITY_DN4650_c0_g1_i4	LtM 924	CCA	GCCTCCAGTTCAACAACCAC	20	60.55	55	AGGAGGGGTTGAAGCAGTTC	20	60.63	55	157
VG	925	TRINITY_DN4650_c0_g1_i4	LtM 925	CCT	GCCTCCAGTTCAACAACCAC	20	60.55	55	AGGAGGGGTTGAAGCAGTTC	20	60.63	55	157
VG	926	TRINITY_DN4652_c0_g1_i1	LtM 926	GGT	ACGAGCCAAACCAAAAGCTA	20	59.88	45	ATCTCCCACGTCCAGAACC	19	59.91	57.89	146
VG	927	TRINITY_DN4712_c0_g1_i6	LtM 927	TCG	TGAGCACCTGGTCCATATCC	20	60.89	55	GAGAAGCAACGGCAGGTAGA	20	60.54	55	170
VG	928	TRINITY_DN4723_c0_g1_i3	LtM 928	ATC	CTCAAGCCCAATTGCAGAAT	20	60.21	45	TAATGAACCTTGGGGACAGC	20	59.93	50	146
VG	929	TRINITY_DN4739_c1_g1_i1	LtM 929	AG	TTCAGTTTTGGGGAGGGTTT	20	60.69	45	TGGGATCTCGAGCTGTTTATACT	23	59.3	43.48	159
VG	930	TRINITY_DN4770_c0_g1_i1	LtM 930	GCC	GATCTCAGATGGAGGGACCA	20	60.01	55	CCACCGTCTCACCATCATC	19	59.9	57.89	153
VG	931	TRINITY_DN4770_c0_g1_i1	LtM 931	GTC	GATCTCAGATGGAGGGACCA	20	60.01	55	CCACCGTCTCACCATCATC	19	59.9	57.89	153
VG	932	TRINITY_DN4770_c0_g1_i1	LtM 932	GGT	GATGGTGAGACGGTGGAGTT	20	59.97	55	AGGACAAAAGAGGGCAGCTT	20	60.38	50	158
VG	933	TRINITY_DN4770_c0_g1_i1	LtM 933	TGGA	GATGGTGAGACGGTGGAGTT	20	59.97	55	AGGACAAAAGAGGGCAGCTT	20	60.38	50	158
VG	934	TRINITY_DN479_c1_g1_i1	LtM 934	GC	ATGGGTCCCCCTCTACCTCT	20	61.08	60	TTGTAGAAAGCCCACTTCACG	21	60.29	47.62	149
VG	935	TRINITY_DN479_c1_g1_i1	LtM 935	GAA	ATGGGTCCCCCTCTACCTCT	20	61.08	60	TTGTAGAAAGCCCACTTCACG	21	60.29	47.62	149
VG	936	TRINITY_DN4832_c0_g1_i1	LtM 936	GA	GAGTGTGATTCGTCGGTCAG	20	59.26	55	CAGCTAGCTTTCGGAATGGA	20	60.48	50	151
VG	937	TRINITY_DN4838_c0_g1_i1	LtM 937	CAC	GACGGGCAAGCATGATAGTT	20	60.1	50	GAACAATGTCTCCTGCATCG	20	59.25	50	162
VG	938	TRINITY_DN4846_c0_g2_i1	LtM 938	TGC	GTTGGAGGGACTGCTGTGTT	20	60.16	55	CCCGTGCAAGGATGAATAAT	20	59.78	45	159
VG	939	TRINITY_DN488_c0_g1_i5	LtM 939	CTT	CCGCTTATGCCTGTGATTCT	20	60.24	50	GGTGACCAATGCTGCTGTC	19	60.27	57.89	150
VG	940	TRINITY_DN4896_c0_g1_i1	LtM 940	CGG	ACGAGGCCGTAGACGAAGA	19	60.95	57.89	ACATGCTGGGCGTGTACCT	19	61.56	57.89	157
VG	941	TRINITY_DN4897_c0_g1_i5	LtM 941	AGT	ATTCAGCCGAGGTTTTGTTG	20	60.11	45	GGCAGCACAATTCAATTCCT	20	60.08	45	174
VG	942	TRINITY_DN4910_c0_g1_i1	LtM 942	AT	GGCCAAAAGTATTGCAGCTT	20	59.37	45	GGAGGACTGCCTTGTATTCG	20	59.69	55	148
VG	943	TRINITY_DN4910_c0_g1_i1	LtM 943	CGG	AGTTCCTCAGGGTCCTCCAT	20	59.93	55	TCAGTGTCACCTGCCTCATC	20	59.83	55	177
VG	944	TRINITY_DN492_c0_g1_i1	LtM 944	GA	GTGAGGCCTTCAGCTCAGTT	20	59.6	55	CTCTCCAAGCCTCACCCATA	20	60.21	55	157
VG	945	TRINITY_DN4925_c0_g1_i4	LtM 945	GCT	GTCACCCAGAACCCCATGT	19	60.65	57.89	TCTCTCTCTCTCTACCCCTCTCG	23	60.64	56.52	138
VG	946	TRINITY_DN4929_c0_g1_i11	LtM 946	GCT	CTTTTCCTCTTCCTGCATCG	20	59.95	50	TGTCGGTGTACCATGTTGCT	20	60.03	50	140
VG	947	TRINITY_DN5076_c0_g1_i2	LtM 947	GCG	CAAACGGACATCGAACACC	19	59.95	52.63	GCCTAACCTCACACCTCCAA	20	60.11	55	115
VG	948	TRINITY_DN5079_c0_g1_i1	LtM 948	AGC	TTTCTGGTCCACACACGAGA	20	60.29	50	CTCCTCGGTCCAAAATGAAC	20	59.53	50	149
VG	949	TRINITY_DN5088_c0_g1_i4	LtM 949	GAA	AAGACCTTGGACGACGACAT	20	59.58	50	ACCTACCCACCCAAATCCTC	20	60.05	55	151
VG	950	TRINITY_DN5088_c0_g1_i4	LtM 950	AGC	AAGACCTTGGACGACGACAT	20	59.58	50	ACCTACCCACCCAAATCCTC	20	60.05	55	151
VG	951	TRINITY_DN5088_c0_g1_i4	LtM 951	GGCT	AAGACCTTGGACGACGACAT	20	59.58	50	ACCTACCCACCCAAATCCTC	20	60.05	55	151
VG	952	TRINITY_DN5091_c0_g1_i2	LtM 952	GATG	TCTTGTTGGGATTTGGGAAC	20	59.77	45	ACAAGATCATGTCGCTGCAC	20	59.87	50	159
VG	953	TRINITY_DN5091_c0_g1_i4	LtM 953	GATG	GCCCTGCAAGTGGTTACATT	20	60	50	CGCCATTTGGCTCTGAAT	18	59.76	50	159
VG	954	TRINITY_DN510_c0_g1_i17	LtM 954	CT	TGCGAGGAATCACGACAATA	20	60.22	45	CCTCGGTCAATTCAGTCTGG	20	60.65	55	157
VG	955	TRINITY_DN5101_c0_g1_i1	LtM 955	AC	TTTTATTTTGGTGGGCCAGA	20	60.29	40	GGGGATCTCAATCACACCAC	20	60.18	55	199
VG	956	TRINITY_DN5105_c0_g1_i1	LtM 956	GGC	TGATAGTGCCTCTCCGATCA	20	59.35	50	GTTCCAGTGCAAGCCCTTC	19	60.8	57.89	152
VG	957	TRINITY_DN511_c0_g1_i1	LtM 957	TCA	ATGTTCTGGCCATCAAGCTC	20	60.23	50	AAGGCATGCAAGACCTGGTA	20	60.66	50	147
VG	958	TRINITY_DN516_c0_g1_i1	LtM 958	ACGC	GGAGAGCAAGATCGAATCCA	20	60.3	50	CCCTTTTACCGTGCATTTGT	20	59.86	45	173
VG	959	TRINITY_DN5175_c0_g1_i2	LtM 959	GGC	AAGACGGGTACTTGGTGAGG	20	59.06	55	AGAAGGGCGCCAAGAAGT	18	59.95	55.56	255
VG	960	TRINITY_DN5188_c0_g1_i4	LtM 960	TCA	TCCTTCCTCTTGTAGCTTCGAT	22	59.5	45.45	GCATTAGATGCTGGTGCTGA	20	59.98	50	144
VG	961	TRINITY_DN523_c2_g2_i1	LtM 961	AGG	TCCTCTCCTCTCCTCGACTC	20	58.64	60	GCATCTCACCTCCCGATAAG	20	59.65	55	167
VG	962	TRINITY_DN5238_c0_g1_i6	LtM 962	GAT	GGAAGAGCACCCAGAAGTTG	20	59.84	55	GAGAAGAAGGACCCCTACGC	20	60.21	60	187
VG	963	TRINITY_DN5238_c0_g1_i6	LtM 963	GAACG	GTCGGTCGTCGATTGTTGTT	20	60.97	50	GAAGCACATAGCCCCAACAT	20	59.96	50	140
VG	964	TRINITY_DN5247_c0_g1_i8	LtM 964	CGA	ACACCTTGAGGTGGAACGAG	20	60.15	55	CACGGCAAGTGCTACTGCT	19	60.21	57.89	163
VG	965	TRINITY_DN5247_c0_g1_i8	LtM 965	CGA	ACCGCGATGAAGACGTTG	18	60.84	55.56	TCCGGGTCAGTAAGATTTGG	20	59.93	50	177
VG	966	TRINITY_DN5272_c0_g1_i1	LtM 966	TG	GGAGGGTTGGCAAGTTCTC	19	59.65	57.89	TCTGAGATCAGACCATCACACA	22	59.26	45.45	100
VG	967	TRINITY_DN5272_c0_g1_i1	LtM 967	GGC	AGGTGGAGGGGCTTGAAT	18	59.46	55.56	CACCACACACACACAACTGC	20	59.65	55	165
VG	968	TRINITY_DN528_c0_g1_i1	LtM 968	ATC	CCTTGCATGTCTTTGCCTTT	20	60.25	45	TGGTCGATGAGCATCAAGAG	20	59.94	50	130
VG	969	TRINITY_DN5306_c0_g1_i1	LtM 969	CTT	GAGCCTGCGTCTATCTCCTG	20	60.12	60	GTTCGCCGAAGATGTCAGAT	20	60.23	50	160
VG	970	TRINITY_DN5309_c0_g1_i10	LtM 970	CTG	AGCGCCTTCAGGTACACATC	20	60.29	55	TGCAACAGCTTATGGTCAGC	20	60.02	50	162
VG	971	TRINITY_DN532_c1_g1_i1	LtM 971	GAG	TCGGCTTGTCGAACACCA	18	62.51	55.56	TCTGCCAGAACTGCTTCCTG	20	61.67	55	105
VG	972	TRINITY_DN5363_c0_g1_i4	LtM 972	TCG	GTCAAAGCGCTTGAGGTAGG	20	60.02	55	AAAGGTGGAGCAGCTGAAAG	20	59.62	50	163
VG	973	TRINITY_DN5381_c0_g1_i2	LtM 973	GCC	CATCGCAGCTGATGTCTCA	19	59.65	52.63	CCTCTTCAACCTGGGCTACA	20	60.25	55	150
VG	974	TRINITY_DN5385_c0_g1_i5	LtM 974	CAG	GCAGGATCTTGAATGGCTTG	20	60.74	50	GGAAGACGCTAACCCAACAA	20	60.11	50	161
VG	975	TRINITY_DN5394_c0_g1_i1	LtM 975	CAC	CCACCCCCACCTAGTCTTTT	20	60.22	55	GGCCTCAGCTAGTTTGATCC	20	58.89	55	145
VG	976	TRINITY_DN54_c0_g1_i1	LtM 976	TCA	TCCATCTGGTTCTGCAACTG	20	59.83	50	GAGGAAGGGGTCAAAGAACA	20	59.11	50	144
VG	977	TRINITY_DN540_c0_g1_i7	LtM 977	GCA	CAGCCTTTTGACCCGTTAAT	20	59.09	45	CCTGCAGGAGGAGATAGTGG	20	59.82	60	134
VG	978	TRINITY_DN5415_c0_g1_i12	LtM 978	AGC	AAAGGTCCAACTGCGTCATT	20	59.6	45	AATTTCTGGCCTATCGTTGC	20	59.19	45	158
VG	979	TRINITY_DN5426_c0_g1_i5	LtM 979	TAT	CGGCATGCACGATTTTAGA	19	60.76	47.37	CACTATGTGCCAAAACCCTGA	21	60.93	47.62	140
VG	980	TRINITY_DN5426_c0_g1_i5	LtM 980	CAT	AACCAGCAATAGCCCATGAC	20	59.96	50	CCTGGGGACGAATTTTATGA	20	59.76	45	136
VG	981	TRINITY_DN544_c0_g1_i9	LtM 981	ATC	CCATCTGTAGATCCGCAACA	20	59.67	50	GGCTTCACCTGCTTCGATTA	20	60.35	50	158
VG	982	TRINITY_DN547_c0_g1_i3	LtM 982	GT	TGAGGAACGCTTGAATACCA	20	59.27	45	TCGGGTGTTACAGCAATCTG	20	59.72	50	167
VG	983	TRINITY_DN5506_c0_g1_i2	LtM 983	GA	GTCCTTCTCCATGGTGTGCT	20	60.12	55	CTGCTCTCGATTCGGTTTTC	20	59.96	50	143
VG	984	TRINITY_DN5521_c0_g1_i4	LtM 984	TGG	CATCTGTGTGGGCAAACTGT	20	59.6	50	GTCTCGGAGCACTCAACACA	20	60.03	55	147
VG	985	TRINITY_DN5543_c0_g1_i2	LtM 985	GC	ACGAGCTCCTTGGTCTCCTT	20	60.39	55	CTTCGAATCCTCCCCTCCT	19	60.54	57.89	164
VG	986	TRINITY_DN5543_c0_g1_i8	LtM 986	GC	GTCGAAGAGCTCCTTGTTCC	20	59.02	55	TTCGAATCCTCCCCTCCT	18	59.54	55.56	157
VG	987	TRINITY_DN5551_c0_g1_i5	LtM 987	CCG	CCTGCATCATCATACCAACG	20	59.95	50	CTCACCTCCATGAGGACCAT	20	59.92	55	153
VG	988	TRINITY_DN5551_c0_g1_i6	LtM 988	CCG	GGATTTCGATCGAGAGGCTA	20	59.37	50	CTCACCTCCATGAGGACCAT	20	59.92	55	170
VG	989	TRINITY_DN5584_c0_g1_i1	LtM 989	TTTC	AGGTGGGAAGCCTGTTTTCT	20	60.11	50	AAAATGTGCTCAAGGCTACCA	21	59.76	42.86	130
VG	990	TRINITY_DN5595_c0_g2_i1	LtM 990	GGAT	GGCCTCTGTCAATGCAAGAT	20	60.23	50	GAGGGTGGTGTAACCAAAGC	20	59.45	55	152
VG	991	TRINITY_DN5596_c0_g2_i1	LtM 991	GTC	CCTACAAGCTCTTGGCCACT	20	59.5	55	CGAGAGAGGAAGGATGGAGA	20	59.48	55	144
VG	992	TRINITY_DN5617_c0_g1_i8	LtM 992	GCT	CCCAATGGATCCAAAACCT	19	59.59	47.37	AAGGTTCGAGAAATGCGTGA	20	60.78	45	149
VG	993	TRINITY_DN5629_c0_g1_i5	LtM 993	GA	AGGAATTCAGAGGGGGAGAG	20	59.63	55	GAGGCCCTGTTTGTTCTGAG	20	59.84	55	147
VG	994	TRINITY_DN5643_c0_g1_i1	LtM 994	CTT	TCGAATTCAATCCCCATACA	20	58.77	40	CCGAAACTCCCAAGAAGAAG	20	58.91	50	151
VG	995	TRINITY_DN567_c0_g1_i1	LtM 995	GA	CCTGCAGGGTGCAAATTAAG	20	60.63	50	TTGGAGCGCCTCTAAACTGT	20	60.02	50	210
VG	996	TRINITY_DN5701_c0_g1_i4	LtM 996	AAC	TCCTCAACATGACAGGATGG	20	59.47	50	GATCCCCTGGTTCAGGAAGT	20	60.31	55	146
VG	997	TRINITY_DN576_c0_g1_i2	LtM 997	TCC	CCGAGCTTCGAGTTCTTCAC	20	60.13	55	CAGACCTTCCCGATGCTATT	20	59.15	50	155
VG	998	TRINITY_DN576_c0_g1_i2	LtM 998	CCG	CCGAGCTTCGAGTTCTTCAC	20	60.13	55	CAGACCTTCCCGATGCTATT	20	59.15	50	155
VG	999	TRINITY_DN576_c0_g1_i2	LtM 999	CGC	TCCTCTTCCTCCTCCTCCTC	20	59.88	60	TCTTCGAGGACACCAACCTC	20	60.24	55	159
VG	1000	TRINITY_DN5776_c0_g1_i4	LtM 1000	GCG	AGGGAAGCATTTGTGCATGT	20	60.53	45	TGGCTGGAGGTAGAAGCACT	20	60.01	55	146
VG	1001	TRINITY_DN5795_c0_g1_i4	LtM 1001	TGG	AGGTTTCTGCAATACCTTCACA	22	58.77	40.91	TTGTTGCTTAGGTGGTTGGA	20	59.17	45	111
VG	1002	TRINITY_DN5804_c0_g1_i1	LtM 1002	CT	AGCGAGCCATATCAGGAGAA	20	59.94	50	TGAAGGCCGGTTTAATTTTG	20	59.94	40	158
VG	1003	TRINITY_DN5812_c1_g1_i2	LtM 1003	CCA	CAAATCCACCACCTCCTGAT	20	59.78	50	TCTGACTTGCTTGGTGGTGA	20	60.44	50	151
VG	1004	TRINITY_DN5820_c0_g1_i12	LtM 1004	AGC	ACGACAAACATGGGAAGCTC	20	60.12	50	ATGAACCCTGGCAAGAAGTG	20	60.11	50	134
VG	1005	TRINITY_DN5862_c0_g1_i1	LtM 1005	TGG	GCTCTTGCTCGGGTCTGATA	20	60.5	55	TACCTGGGCATCCTCATAGC	20	60.06	55	148
VG	1006	TRINITY_DN5862_c0_g1_i1	LtM 1006	CTG	GCTCTTGCTCGGGTCTGATA	20	60.5	55	TACCTGGGCATCCTCATAGC	20	60.06	55	148
VG	1007	TRINITY_DN594_c0_g1_i3	LtM 1007	GCA	CACTGTCTTCATCCCCTTGC	20	60.66	55	GGTTCTTGGCTGGTAATGGA	20	59.93	50	163
VG	1008	TRINITY_DN5974_c0_g1_i1	LtM 1008	TCT	CTGCATCAGTGTCCTCCTCA	20	59.98	55	TTCCCACTGGTGGTGATGTA	20	59.81	50	147
VG	1009	TRINITY_DN5974_c0_g1_i1	LtM 1009	CTT	CACTCAGCTGGGGTCTTCTC	20	59.99	60	CGCAAAGATCAAGAGGGTTG	20	60.77	50	148
VG	1010	TRINITY_DN5975_c0_g1_i2	LtM 1010	TCC	TTCTCCAGATTCTCTGCCTCA	21	60.08	47.62	AGAGGACGCAGAGGATGAAC	20	59.41	55	147
VG	1011	TRINITY_DN5980_c0_g1_i4	LtM 1011	TG	TGCTCAAAGGTCATCAGGAA	20	59.37	45	ATGTTGAGGATGTGCTGTGC	20	59.71	50	164
VG	1012	TRINITY_DN5981_c0_g1_i3	LtM 1012	CGT	GCAGTAGAGCAGCTCGATCA	20	59.45	55	TGCTGATTGTTCATCCGTGT	20	60.12	45	163
VG	1013	TRINITY_DN5981_c0_g1_i3	LtM 1013	GCA	CCTCAGAAGCACATGTCGAG	20	59.57	55	TCGATTCCCCTGTCTGTCTT	20	59.65	50	151
VG	1014	TRINITY_DN5981_c0_g1_i3	LtM 1014	ATCG	ACACGGATGAACAATCAGCA	20	60.12	45	TTCTGGAAAGGATGGTGAGC	20	60.2	50	121
VG	1015	TRINITY_DN600_c0_g1_i1	LtM 1015	GCT	GTGGCTCATGAGAGGAGGAA	20	60.35	55	CCAGTTGGGCACTACCGTAT	20	59.88	55	150
VG	1016	TRINITY_DN6009_c0_g1_i5	LtM 1016	GCT	ACCAAGACATGCCCAAAGAA	20	60.5	45	GCAGGACAGCTCTAGCTCCA	20	60.84	60	152
VG	1017	TRINITY_DN6009_c0_g1_i5	LtM 1017	TCA	TCAGCGATTTCATCATCCAC	20	59.61	45	TCACCTGATCCAAATGACGA	20	60.05	45	158
VG	1018	TRINITY_DN6009_c0_g1_i5	LtM 1018	AACC	GGACGGCTCTTATGTGGTTG	20	60.52	55	CTTTGGGCATGTCTTGGTTC	20	60.5	50	205
VG	1019	TRINITY_DN6032_c0_g1_i6	LtM 1019	GCATC	CAAGGTAGCCCAATCATCGT	20	59.96	50	AGGGAGTTGGAAAGCGAAAG	20	60.73	50	152
VG	1020	TRINITY_DN6033_c0_g2_i8	LtM 1020	AGC	TGGTGGTGCCTGTGAACTAA	20	60.15	50	GCAAAATTCCTTGTGCCAAC	20	60.49	45	150
VG	1021	TRINITY_DN6033_c0_g2_i8	LtM 1021	CAC	ATTGATGGAGCAGCTGGTTT	20	59.7	45	CCACCCAGAACCAATTCTCA	20	60.89	50	144
VG	1022	TRINITY_DN6033_c0_g2_i8	LtM 1022	TTTCC	ATCCACATGCTTCTCCGGTA	20	60.48	50	TCACCGTGAAATGTCTCAGC	20	59.84	50	145
VG	1023	TRINITY_DN6061_c0_g2_i4	LtM 1023	TCA	TATCATCCGCACATCTTCCA	20	60.03	45	CTGTTGTTCAAGGCAGCGTA	20	60.05	50	153
VG	1024	TRINITY_DN6061_c0_g2_i4	LtM 1024	CTG	GCCCAGAATTTGAAGGATGA	20	60.01	45	AAAGGCAAATGTCTGGTGGT	20	59.45	45	156
VG	1025	TRINITY_DN6061_c0_g2_i4	LtM 1025	GCT	TTCATATGGCGATTTTGCTG	20	59.66	40	TGCCTTGTTAACTCCCCAAC	20	59.97	50	141
VG	1026	TRINITY_DN6061_c0_g2_i4	LtM 1026	CTG	CATTCTGCACAGTTGGCACT	20	59.9	50	TTGCTCATACCCAAGGAACA	20	59.12	45	150
VG	1027	TRINITY_DN6064_c0_g1_i1	LtM 1027	CAG	CCAGGACCAATCTCAAGATCA	21	60.06	47.62	ATCGGACAGGGATGAGTGAG	20	60.07	55	147
VG	1028	TRINITY_DN61_c0_g1_i13	LtM 1028	TTC	CCTCCATGCATGTGAAATGT	20	59.37	45	CAAGCATCCATGTCGTTGTC	20	60.12	50	161
VG	1029	TRINITY_DN6138_c0_g1_i1	LtM 1029	CAG	GCAGGCTACCAGACTGCTTC	20	60.16	60	CGAATGCGCTACAGAAGATG	20	59.59	50	154
VG	1030	TRINITY_DN6140_c0_g1_i1	LtM 1030	TGC	CAATCTCTTTGCACAGGTTCC	21	59.73	47.62	CATCAGCTTTCTTGCAGCAG	20	59.89	50	146
VG	1031	TRINITY_DN6140_c0_g1_i1	LtM 1031	GCT	TGCTTCCTCCATTCTCCAAC	20	60.2	50	GACTTCACAGCAGCAGCAGA	20	60.5	55	152
VG	1032	TRINITY_DN6140_c0_g1_i1	LtM 1032	CTG	TAAGACATTGGCTGCTGCTG	20	60.16	50	GGTCGGATCCTCTGTCGTT	19	60.06	57.89	145
VG	1033	TRINITY_DN62_c1_g1_i4	LtM 1033	CA	ACCAAACACCCCAGAGACAC	20	59.86	55	AGGTAGGCCAGCTTGTTGC	19	60.41	57.89	186
VG	1034	TRINITY_DN624_c0_g1_i1	LtM 1034	CGT	GATGATCAAACGGACGGAAG	20	60.46	50	GCGTCATCTACGAGGTGCTC	20	60.98	60	148
VG	1035	TRINITY_DN6277_c0_g1_i2	LtM 1035	TGG	TAACGCCGCCATTGTAATAA	20	59.09	40	GCTCGTCAAGCTCAGCAAG	19	60.02	57.89	140
VG	1036	TRINITY_DN6279_c0_g2_i5	LtM 1036	GGC	AGCAGTGCTCAACACTTCCA	20	59.62	50	TTATCCTCTCCGCTCTCCAA	20	59.91	50	150
VG	1037	TRINITY_DN6279_c0_g2_i5	LtM 1037	ATGG	TCAGTCAGCTTGGTGGAAGA	20	59.55	50	GCCTGATGATTACCTCTGCAC	21	59.71	52.38	167
VG	1038	TRINITY_DN6279_c0_g2_i5	LtM 1038	TAGC	CAGATTCTAGCGAAGCACGA	20	59.32	50	CGATGAGACTGGATGTGTGC	20	60.28	55	150
VG	1039	TRINITY_DN6279_c0_g2_i7	LtM 1039	GGC	AGCAGTGCTCAACACTTCCA	20	59.62	50	TTATCCTCTCCGCTCTCCAA	20	59.91	50	150
VG	1040	TRINITY_DN6279_c0_g2_i7	LtM 1040	TAGC	CAGATTCTAGCGAAGCACGA	20	59.32	50	CGATGAGACTGGATGTGTGC	20	60.28	55	150
VG	1041	TRINITY_DN6279_c0_g2_i8	LtM 1041	GGC	AGCAGTGCTCAACACTTCCA	20	59.62	50	TTATCCTCTCCGCTCTCCAA	20	59.91	50	150
VG	1042	TRINITY_DN6279_c0_g2_i8	LtM 1042	ATGG	TCAGTCAGCTTGGTGGAAGA	20	59.55	50	TCGTGCTTCGCTAGAATCTG	20	59.32	50	164
VG	1043	TRINITY_DN6279_c0_g2_i8	LtM 1043	TAGC	CAGATTCTAGCGAAGCACGA	20	59.32	50	CGATGAGACTGGATGTGTGC	20	60.28	55	150
VG	1044	TRINITY_DN6291_c0_g1_i2	LtM 1044	ATC	CGGGGTGAGGTGAGACTATG	20	60.52	60	CTACACCGTGTGATGGATGG	20	59.83	55	171
VG	1045	TRINITY_DN63_c1_g1_i2	LtM 1045	AGC	GTAACCATCAGACGCCAAGC	20	60.67	55	CGTCAGCATGTTGGAGAAGA	20	59.98	50	147
VG	1046	TRINITY_DN63_c1_g1_i2	LtM 1046	CCG	CCAACATGCTGACGCTAGAA	20	60.01	50	CCAAGTGCCAGAAGAAGAGC	20	60.13	55	150
VG	1047	TRINITY_DN6317_c0_g1_i1	LtM 1047	CTG	TCCCGAATTTACTTGGCTTG	20	60.07	45	TCGTCCAGAAGGAGGAGAAG	20	59.52	55	155
VG	1048	TRINITY_DN632_c0_g1_i5	LtM 1048	CAG	AGGGGGAGGAGACAGTTGTT	20	59.97	55	GGTACGGATGCAGACTGAAA	20	58.72	50	154
VG	1049	TRINITY_DN6329_c0_g1_i3	LtM 1049	GGT	GTGCTATCTCGGCATCCACT	20	60.25	55	GAGGATCGAATCATGGAAGG	20	59.44	50	145
VG	1050	TRINITY_DN6343_c0_g1_i1	LtM 1050	TCT	CCTCAAGCAACACAAAACCA	20	59.73	45	TTTGGTTCGTAGGGGAACTG	20	59.96	50	147
VG	1051	TRINITY_DN6343_c0_g1_i1	LtM 1051	ACG	CCTCAAGCAACACAAAACCA	20	59.73	45	TTTGGTTCGTAGGGGAACTG	20	59.96	50	147
VG	1052	TRINITY_DN635_c0_g1_i4	LtM 1052	CAG	CCAGCAAAACCTCCTGTGTT	20	60.15	50	TCTCTCGCACGTTCTTTCCT	20	60.13	50	158
VG	1053	TRINITY_DN6353_c0_g1_i1	LtM 1053	GCT	CAGTCGTTGATGCTGCTCAT	20	60.02	50	ACGCCACTGCTTTACACTCC	20	60.32	55	163
VG	1054	TRINITY_DN6384_c0_g1_i11	LtM 1054	GCT	GCCAAGAACAGCATTTCTGC	20	60.92	50	ATCAACAGCAACTGCACCAG	20	59.9	50	156
VG	1055	TRINITY_DN6384_c0_g1_i2	LtM 1055	GCT	GCCAAGAACAGCATTTCTGC	20	60.92	50	ATCAACAGCAACTGCACCAG	20	59.9	50	156
VG	1056	TRINITY_DN6384_c1_g1_i1	LtM 1056	CTG	GCTGGCTCTGCTGGTTGTA	19	60.15	57.89	GCAAGGAGTTCGTGGAAAAG	20	59.85	50	161
VG	1057	TRINITY_DN6408_c0_g1_i1	LtM 1057	TCA	CCTGTCTGGGCTGTATCCAT	20	59.95	55	TCCAATTTGAGGTCCAGGAG	20	60.04	50	145
VG	1058	TRINITY_DN6408_c0_g1_i1	LtM 1058	CGC	CCTCATTTTAGCGGTTGAGG	20	59.7	50	TCGCTCTCCAGCCCTAATC	19	60.45	57.89	140
VG	1059	TRINITY_DN6458_c0_g1_i1	LtM 1059	TTA	CTTGTTGTCGGTGGTGCTAA	20	59.76	50	CCGGAGATCAAGTCCATGTT	20	59.93	50	155
VG	1060	TRINITY_DN6458_c0_g1_i1	LtM 1060	CATGGC	CTTGTTGTCGGTGGTGCTAA	20	59.76	50	CCGGAGATCAAGTCCATGTT	20	59.93	50	155
VG	1061	TRINITY_DN6459_c0_g2_i1	LtM 1061	CCT	CGGATGATTGATGAGCTCTG	20	59.35	50	ACGTGCTGCTGGATGTGA	18	59.98	55.56	155
VG	1062	TRINITY_DN6460_c0_g1_i1	LtM 1062	CAT	GCACCACATAAAGCAGCAGA	20	60.02	50	TCCCCTCCAACTGAACTGAA	20	60.62	50	168
VG	1063	TRINITY_DN6479_c0_g1_i5	LtM 1063	CTG	GGGTCATTTCATTGCTTTGC	20	60.46	45	CTTGAAGAGATGCGTGTGTGA	21	60.04	47.62	154
VG	1064	TRINITY_DN6491_c0_g1_i1	LtM 1064	CTG	TGTCTTCGGGGCATATTTTC	20	59.9	45	AATGAAGCGAGTTCGTGGAC	20	60.26	50	157
VG	1065	TRINITY_DN6491_c0_g1_i5	LtM 1065	CTG	TGTCTTCGGGGCATATTTTC	20	59.9	45	AATGAAGCGAGTTCGTGGAC	20	60.26	50	157
VG	1066	TRINITY_DN6549_c0_g1_i5	LtM 1066	ATC	CAAAGCAACGGAGATCCAAT	20	60.07	45	GGTGTATTGGGACGTTTGGT	20	59.57	50	147
VG	1067	TRINITY_DN656_c0_g1_i7	LtM 1067	GCG	ACGGCAATACCTTGACTTGG	20	59.99	50	TCTTGAAATGTGGGCATCAA	20	60.05	40	151
VG	1068	TRINITY_DN6631_c0_g1_i2	LtM 1068	GCT	GTCCTGTGGGTGTGGCTACT	20	60.03	60	AAGGCCTGCACTCAAGGATA	20	59.84	50	154
VG	1069	TRINITY_DN6675_c0_g1_i16	LtM 1069	TC	CGACACCGAGTTCCTCATCT	20	60.26	55	GGGGAAGAAGGGATCAGAAG	20	60.01	55	125
VG	1070	TRINITY_DN6717_c0_g1_i8	LtM 1070	TC	CCTTGCACTTGATCACTTTCC	21	59.73	47.62	GGACACGATTTTGACCAATG	20	58.82	45	181
VG	1071	TRINITY_DN6773_c0_g1_i3	LtM 1071	AG	AACTCCTCCATGAGGCACAG	20	60.26	55	CAAGGTTTGGAAGCAGCCTA	20	60.38	50	187
VG	1072	TRINITY_DN6834_c0_g1_i2	LtM 1072	GCG	GTCGGGTAGTCGAAGCTCTG	20	60.01	60	TCCAAGCTATGGTCCACTCA	20	59.24	50	151
VG	1073	TRINITY_DN6835_c0_g1_i1	LtM 1073	TGC	CCAAAGTGCACAAAGCAATC	20	59.32	45	ACAGGCAGCACCTCAACAG	19	60.04	57.89	145
VG	1074	TRINITY_DN6835_c0_g1_i1	LtM 1074	TGC	CTGTTGAGGTGCTGCCTGT	19	60.04	57.89	TGCCAACAGCCAGTATAACG	20	59.75	50	169
VG	1075	TRINITY_DN69_c0_g1_i4	LtM 1075	GGC	CGTTTCCGACCTGGATACC	19	60.32	57.89	CTTCGTACTCGCCTCTCTCC	20	59.19	60	145
VG	1076	TRINITY_DN6929_c0_g1_i5	LtM 1076	GTC	AGAGGCCGTCGATGAAGTT	19	59.82	52.63	AGGACATCGACTGCTCCATC	20	60.23	55	165
VG	1077	TRINITY_DN6929_c0_g1_i5	LtM 1077	TCT	AGAGGCCGTCGATGAAGTT	19	59.82	52.63	AGGACATCGACTGCTCCATC	20	60.23	55	165
VG	1078	TRINITY_DN6949_c0_g1_i2	LtM 1078	TTC	GCCAGAGCCACTGTACTTGA	20	59.04	55	AGCGCGAAAAGGACTGATTA	20	59.98	45	152
VG	1079	TRINITY_DN6949_c0_g1_i2	LtM 1079	CAG	GCCAGAGCCACTGTACTTGA	20	59.04	55	AGCGCGAAAAGGACTGATTA	20	59.98	45	152
VG	1080	TRINITY_DN6970_c0_g1_i4	LtM 1080	GCT	CGGCTTCGATAGGAACAAGA	20	60.34	50	GCCAGATCTGCCTTCGTCT	19	60.51	57.89	179
VG	1081	TRINITY_DN6970_c0_g1_i4	LtM 1081	TGG	CGGCTTCGATAGGAACAAGA	20	60.34	50	GCCAGATCTGCCTTCGTCT	19	60.51	57.89	179
VG	1082	TRINITY_DN6970_c0_g1_i4	LtM 1082	AGGC	ATTGGGGACGAGCAGGTAG	19	60.08	57.89	GGTTCATGTGGCGACAACTA	20	59.57	50	167
VG	1083	TRINITY_DN6970_c1_g1_i2	LtM 1083	AGT	CCGTTGGTATGGAGAGTTGC	20	60.52	55	GGACAACCACCTTCTTGCTG	20	60.69	55	165
VG	1084	TRINITY_DN6992_c0_g1_i3	LtM 1084	CT	TGGTCCATCACAACTCCACT	20	58.94	50	GTTTGTGTCTCGCATTGCTC	20	59.45	50	152
VG	1085	TRINITY_DN6996_c0_g1_i2	LtM 1085	CCT	CCTGAATCCTTTGAGGCAAG	20	59.81	50	GACATGATTCCGGCTCAGAT	20	60.04	50	142
VG	1086	TRINITY_DN6996_c0_g1_i2	LtM 1086	TCA	CCTGAATCCTTTGAGGCAAG	20	59.81	50	GACATGATTCCGGCTCAGAT	20	60.04	50	142
VG	1087	TRINITY_DN7095_c0_g1_i6	LtM 1087	CCT	AGCTCCAGAGCCAGGGATAG	20	60.88	60	AAATGCGAGCGTAACCAACT	20	59.77	45	148
VG	1088	TRINITY_DN7099_c0_g1_i1	LtM 1088	GCA	GACGACTTGTCTGCAACTGG	20	59.47	55	ACAGTTGTGGTGGTTGTGCT	20	59.07	50	126
VG	1089	TRINITY_DN7127_c0_g1_i3	LtM 1089	TCG	TCTCGCTCTGCATCCTCTTT	20	60.24	50	AATCGAGCTCCGAGTGAGTG	20	60.55	55	162
VG	1090	TRINITY_DN7127_c0_g1_i3	LtM 1090	CACG	TCTCGCTCTGCATCCTCTTT	20	60.24	50	AATCGAGCTCCGAGTGAGTG	20	60.55	55	162
VG	1091	TRINITY_DN7127_c0_g1_i3	LtM 1091	CTCAC	ATCTCGATCCATCTCGGAGT	20	58.64	50	TTCTCCGATGGCTCCTCTTA	20	59.91	50	161
VG	1092	TRINITY_DN7147_c0_g1_i1	LtM 1092	CAT	ACAACCTCTGCTCCTTCCAA	20	59.84	50	AAGCCGAGTGAAGAAGTTGC	20	59.62	50	150
VG	1093	TRINITY_DN7188_c0_g1_i2	LtM 1093	AG	TCCAAACAGAGACGAATCCA	20	59.21	45	ATTGAGTGCCGCATAACCA	19	60.09	47.37	150
VG	1094	TRINITY_DN721_c0_g1_i7	LtM 1094	GCT	GCGTTTCATGCGGAAGTC	18	60.36	55.56	GCCAGCCAGGCTATCTATGA	20	60.34	55	121
VG	1095	TRINITY_DN7212_c0_g1_i3	LtM 1095	CTC	AGAGTCTCTTCCCGCGTACA	20	60.01	55	TGTGGAGCACCTACGTGAAA	20	60.3	50	152
VG	1096	TRINITY_DN722_c0_g1_i12	LtM 1096	ATGT	GTGGGATATGCGATGGAAAC	20	60.16	50	AGCCCACAGAGAGGAGAACA	20	59.99	55	152
VG	1097	TRINITY_DN722_c0_g1_i12	LtM 1097	TATG	TTCTCCTCTCTGTGGGCTGT	20	59.99	55	CAAGCAGAACAGAGGCATTG	20	59.59	50	134
VG	1098	TRINITY_DN722_c0_g1_i18	LtM 1098	ATGT	GTGGGATATGCGATGGAAAC	20	60.16	50	AGCCCACAGAGAGGAGAACA	20	59.99	55	152
VG	1099	TRINITY_DN722_c0_g1_i18	LtM 1099	TATG	TTCTCCTCTCTGTGGGCTGT	20	59.99	55	CAAGCAGAACAGAGGCATTG	20	59.59	50	134
VG	1100	TRINITY_DN722_c0_g1_i42	LtM 1100	ATGT	GTGGGATATGCGATGGAAAC	20	60.16	50	AGCCCACAGAGAGGAGAACA	20	59.99	55	152
VG	1101	TRINITY_DN722_c0_g1_i42	LtM 1101	TATG	TTCTCCTCTCTGTGGGCTGT	20	59.99	55	CAAGCAGAACAGAGGCATTG	20	59.59	50	134
VG	1102	TRINITY_DN7252_c0_g1_i8	LtM 1102	GCT	CGATGGTGTCAAGCAAACTC	20	59.29	50	AGGACGATGAAGATGATGTGG	21	59.94	47.62	152
VG	1103	TRINITY_DN7253_c0_g1_i3	LtM 1103	GTC	GACATTGGCTCCATCCCTAA	20	59.89	50	CAAACTGTCACGCAGGAAAA	20	59.88	45	138
VG	1104	TRINITY_DN7253_c0_g1_i5	LtM 1104	GTC	TTTCAGTGTGCCTGCAATGT	20	60.31	45	CAGGCAGAATGGTTGATCCT	20	60.07	50	149
VG	1105	TRINITY_DN7275_c0_g1_i4	LtM 1105	TCT	CTCCTTGGGAAAGTTTTTGC	20	58.81	45	TTAGATTTGCGAGGCAGGAT	20	59.81	45	135
VG	1106	TRINITY_DN7275_c0_g1_i4	LtM 1106	TGCCTC	TGCCTCGCAAATCTAACCTT	20	59.85	45	ATGGTTTGGAAGATGGCAGA	20	60.46	45	148
VG	1107	TRINITY_DN729_c0_g1_i1	LtM 1107	TC	AGGCTGTTTGGTGGGTTTTT	20	60.75	45	GGAGGAGAGAGACAGGCACA	20	60.55	60	136
VG	1108	TRINITY_DN732_c0_g1_i2	LtM 1108	CGC	TATCCGGGTCCGAAACTGTA	20	60.32	50	GAGCGAACGAGCAAGACTTC	20	60.29	55	163
VG	1109	TRINITY_DN7333_c0_g1_i1	LtM 1109	CT	CTCCTTTTCTCCGGTTCTCC	20	60.18	55	TCGTGGTAATGCTTGCTTGA	20	60.4	45	153
VG	1110	TRINITY_DN7353_c0_g2_i1	LtM 1110	GCC	GATCTCCCCATGAGCCTGTA	20	60.03	55	CTCGCCAAGGAAGAGTCAAG	20	60.13	55	138
VG	1111	TRINITY_DN7528_c0_g1_i1	LtM 1111	AT	GCTGAAATGCATTGGACCTT	20	60.08	45	TTCAGCTCCTCATACCAAGGA	21	59.82	47.62	150
VG	1112	TRINITY_DN7532_c0_g1_i1	LtM 1112	CTT	CCTTCCCTTTAGGTGCCTCT	20	59.71	55	GGAAGGAGGAGAGGTGGAAT	20	59.49	55	140
VG	1113	TRINITY_DN7532_c0_g1_i1	LtM 1113	TTCTCC	CCTTCCCTTTAGGTGCCTCT	20	59.71	55	GGAAGGAGGAGAGGTGGAAT	20	59.49	55	140
VG	1114	TRINITY_DN7559_c1_g1_i1	LtM 1114	CTT	CGCCTTTTTCTCCTTCTCCT	20	59.96	50	CACCACAATCTGCCTCAGTG	20	60.31	55	146
VG	1115	TRINITY_DN7559_c1_g1_i1	LtM 1115	TTCTCC	GCCTCTTGCTCCTTCTCCTC	20	60.62	60	TGCAGAGGATGGTAATGTGG	20	59.52	50	156
VG	1116	TRINITY_DN758_c1_g1_i3	LtM 1116	TGGT	GGTGAAAGCAGCAGCAGAG	19	59.87	57.89	GCTGCCTAGCTATACCTTGCTC	22	59.7	54.55	167
VG	1117	TRINITY_DN7612_c0_g1_i5	LtM 1117	GAC	GCTAGCTGCTGAACGGAGAC	20	60.31	60	GCAAAGGAAGCAAGGAACC	19	59.81	52.63	131
VG	1118	TRINITY_DN7622_c0_g1_i1	LtM 1118	TCC	CCCCTCGAACTCCTCTTCTT	20	59.81	55	GGCTTGAGAAGGATCTCTTGG	21	60.33	52.38	155
VG	1119	TRINITY_DN7632_c0_g1_i1	LtM 1119	AC	CCCCATTGATTTGATCCAGA	20	60.66	45	GCTAGCTGCCGTTTGCTATT	20	59.66	50	150
VG	1120	TRINITY_DN7632_c0_g1_i1	LtM 1120	AGCT	CATTGTACACCACCGTCGTC	20	59.88	55	CCCCGTGATGGTTTGTTAGT	20	59.71	50	148
VG	1121	TRINITY_DN7660_c0_g1_i1	LtM 1121	GAA	ATACCGGCGTACAATCCTCA	20	60.35	50	GGGGTCCAACTGCTCTGTTA	20	60.11	55	166
VG	1122	TRINITY_DN7660_c0_g1_i1	LtM 1122	TGGG	AGCAGCAGAGCAGTACACGA	20	59.95	55	CGAGGCTCAAACCAAATCTC	20	59.81	50	158
VG	1123	TRINITY_DN7809_c0_g1_i1	LtM 1123	AT	GACGATGCTACTCAAACTACGG	22	58.93	50	CATCGTGCGTGGACAATTAC	20	60	50	129
VG	1124	TRINITY_DN781_c0_g1_i3	LtM 1124	GCG	TTCAGGTAGATGCTGCGATG	20	59.97	50	AGATGGGAGACAGCTTCGAG	20	59.55	55	160
VG	1125	TRINITY_DN7816_c0_g1_i6	LtM 1125	GCC	CCGATGACCAGCTTCTTCTT	20	59.43	50	TGCACCGCGTACTCTTACAG	20	60.07	55	173
VG	1126	TRINITY_DN7900_c0_g1_i1	LtM 1126	TCC	TGAGCAGCTTTCCCTTTCTC	20	59.69	50	GGTGCTTCTGGTCCTACAGC	20	59.87	60	173
VG	1127	TRINITY_DN7956_c0_g1_i1	LtM 1127	CCT	GCTTCAGGTTCACCATCTCC	20	59.66	55	CCCTTGTCGTCTTCAAGCTC	20	59.99	55	153
VG	1128	TRINITY_DN7956_c0_g1_i1	LtM 1128	CTG	GCTTCAGGTTCACCATCTCC	20	59.66	55	CCCTTGTCGTCTTCAAGCTC	20	59.99	55	153
VG	1129	TRINITY_DN8_c0_g1_i6	LtM 1129	CGC	TGCATGCATGTTTGATGATG	20	60.08	40	TCAGGGGGATGGCATACTAC	20	59.77	55	149
VG	1130	TRINITY_DN8_c0_g1_i6	LtM 1130	GAT	TGCATGCATGTTTGATGATG	20	60.08	40	TCAGGGGGATGGCATACTAC	20	59.77	55	149
VG	1131	TRINITY_DN8_c0_g1_i6	LtM 1131	CATG	TCATGTCTGCTTCTGCTTCAA	21	59.73	42.86	TCCTTCATCGCTCTGAATCC	20	60.3	50	152
VG	1132	TRINITY_DN8_c1_g2_i3	LtM 1132	CGT	TGATGGTTATCCTGCTGACG	20	59.67	50	GAGGACGAGGACGATGAAGA	20	60.35	55	169
VG	1133	TRINITY_DN80_c0_g1_i3	LtM 1133	GAA	ATTGCAGGTGCTTGCTTTTT	20	59.89	40	ATCGCCGTGGGTATATATGG	20	59.53	50	167
VG	1134	TRINITY_DN80_c0_g1_i3	LtM 1134	CTG	CGACGAGACGAGACTAGCAA	20	59.34	55	CAAGGAGGAGACCATCATCG	20	60.61	55	160
VG	1135	TRINITY_DN80_c0_g1_i3	LtM 1135	TGCT	ATTGCAGGTGCTTGCTTTTT	20	59.89	40	ATCGCCGTGGGTATATATGG	20	59.53	50	167
VG	1136	TRINITY_DN8046_c1_g1_i1	LtM 1136	AG	CTCCATGGAAGATTGAAGCTG	21	59.82	47.62	TTCGTCTTCCTCTCCTCTTCC	21	59.94	52.38	125
VG	1137	TRINITY_DN8057_c1_g1_i1	LtM 1137	GCT	GGTTGCATCTGCGACTGTT	19	59.85	52.63	AGCAACTGCAACAGCAACAA	20	60.64	45	166
VG	1138	TRINITY_DN8057_c1_g1_i1	LtM 1138	TGC	GTTGCAGTTGCTGCTGTTGT	20	60.1	50	TCGCAAACTCTACTGCTGTCA	21	59.8	47.62	169
VG	1139	TRINITY_DN8057_c2_g1_i4	LtM 1139	GCT	ATTGTGCCCCTGCATGTACT	20	60.41	50	AGCAGCAAATGCAACATCAG	20	60.02	45	153
VG	1140	TRINITY_DN8057_c2_g1_i4	LtM 1140	CTG	GTTGCATTTGCTGCTGTTGT	20	59.92	45	AGATGCAAACCATGCAACAC	20	59.58	45	138
VG	1141	TRINITY_DN8057_c2_g1_i4	LtM 1141	CTG	GTTGCATTTGCTGCTGTTGT	20	59.92	45	AGATGCAAACCATGCAACAC	20	59.58	45	138
VG	1142	TRINITY_DN8065_c0_g1_i1	LtM 1142	AAT	TGCATAAACCGACTCCCAGT	20	60.52	50	CCATGATCACAGTGCCATCT	20	59.5	50	167
VG	1143	TRINITY_DN8085_c0_g1_i2	LtM 1143	TCA	GGCAACGAGAAAACTCCTGA	20	60.38	50	TTCTAGCAGTGAGGGAAGTTCA	22	59.12	45.45	149
VG	1144	TRINITY_DN8085_c0_g2_i1	LtM 1144	TCA	TGCCTTCCGTTTACCTCTTC	20	59.31	50	ACAAGCTCCAGGTGATCGTC	20	60.27	55	148
VG	1145	TRINITY_DN8123_c0_g1_i1	LtM 1145	AC	GATGCTGCAAAGACGTTTGA	20	60	45	TGCTGCGATGAATGTGAAGT	20	60.42	45	149
VG	1146	TRINITY_DN813_c0_g1_i5	LtM 1146	CTG	TGCAACCTACTGACGGACTG	20	59.9	55	GCAAGCAGTGAGCAACTGAA	20	60.33	50	155
VG	1147	TRINITY_DN8160_c0_g1_i1	LtM 1147	GA	GCTGCTGTTCTCCCTCTCTC	20	59.28	60	GCCGATCTCTTCCTCTCCTC	20	60.44	60	170
VG	1148	TRINITY_DN8161_c0_g1_i4	LtM 1148	AT	GCACACGCATGTTTAAATGA	20	58.2	40	GCTTCGGATTGAGATTTCGT	20	59.27	45	129
VG	1149	TRINITY_DN8216_c0_g1_i5	LtM 1149	CGC	CTCGCCCTCTTCTTGGTGTA	20	60.39	55	ACCCAGCCTCACTAGGGTTT	20	59.99	55	161
VG	1150	TRINITY_DN8245_c0_g1_i1	LtM 1150	CG	ATCCGTCCGTCCGTCTTGT	19	62.88	57.89	GAACACCACCAACACCAAGC	20	61.42	55	153
VG	1151	TRINITY_DN8245_c0_g1_i4	LtM 1151	CG	ATCCGTCCGTCCGTCTTGT	19	62.88	57.89	GAACACCACCAACACCAAGC	20	61.42	55	153
VG	1152	TRINITY_DN8245_c0_g1_i4	LtM 1152	TCAC	AGATGCACCCGCAAACTAAT	20	59.6	45	ATGGAGTGCCTGCCTCTCT	19	59.96	57.89	140
VG	1153	TRINITY_DN8245_c0_g1_i4	LtM 1153	ATTA	GGCCCATCACTCTTTCCTGT	20	61.43	55	GCAGTCTAGCAGGGTTGGTG	20	60.85	60	159
VG	1154	TRINITY_DN8320_c0_g1_i2	LtM 1154	AC	CCGGAATCCCTAGCACACT	19	60.08	57.89	ATTTGGCTGCTGGGATTTTT	20	60.8	40	164
VG	1155	TRINITY_DN8324_c0_g1_i3	LtM 1155	CA	CAGAAGCCAGTGGATTGACA	20	59.83	50	TGATCTGCAGCGATTTAAGATG	22	60.36	40.91	165
VG	1156	TRINITY_DN8345_c0_g2_i2	LtM 1156	CT	CATCTAGCGCGAAAACAAGA	20	59.21	45	GTGCCCATCGCAATAAAAAT	20	59.8	40	164
VG	1157	TRINITY_DN8414_c0_g1_i1	LtM 1157	TGC	TGCAGCCCATATGGTAGAAA	20	59.14	45	AGCTACCCTGCTGCAGAAAT	20	59.1	50	149
VG	1158	TRINITY_DN8459_c0_g1_i2	LtM 1158	ATCT	CAGGTCCAGGTCGTAGTCGT	20	60.17	60	ATGGGTTGATTTGGGCATC	19	60.54	47.37	149
VG	1159	TRINITY_DN8558_c0_g1_i4	LtM 1159	TGC	CAATGGCAAGAACAGGTGTG	20	60.15	50	CGTGAGCACTCTGGAGACAA	20	60.18	55	153
VG	1160	TRINITY_DN8573_c0_g2_i1	LtM 1160	CT	CCCGTACGTAATCATCAACCA	21	60.62	47.62	ATCCAGCGTGACATTTGGTC	20	60.93	50	151
VG	1161	TRINITY_DN8573_c0_g2_i1	LtM 1161	CTCC	CCCGTACGTAATCATCAACCA	21	60.62	47.62	ATCCAGCGTGACATTTGGTC	20	60.93	50	151
VG	1162	TRINITY_DN8641_c0_g1_i1	LtM 1162	AG	CAGGATGTGGATATGCTGCT	20	58.7	50	TCTACAAATCATCGGCATCA	20	57.64	40	124
VG	1163	TRINITY_DN8641_c0_g2_i1	LtM 1163	GTT	GATGCCAGCAACAAGTAGCA	20	60.02	50	TCGTCTTCTCTCCCCATCTC	20	59.33	55	151
VG	1164	TRINITY_DN8650_c0_g1_i5	LtM 1164	GCT	CCCAACGAGTTGATGGAGAT	20	59.93	50	GAGGACAAGTCGATGCTGGT	20	60.27	55	154
VG	1165	TRINITY_DN869_c0_g1_i6	LtM 1165	AAGG	ATGGATGCATGGATGGCTAC	20	60.72	50	TCTGTCTGCCTGTCAGCTTG	20	60.33	55	146
VG	1166	TRINITY_DN870_c0_g1_i5	LtM 1166	CT	GACGACAAACCCTGCCTAAA	20	60.11	50	GAATCCAATCCAAGCCAGAG	20	59.63	50	171
VG	1167	TRINITY_DN873_c0_g1_i2	LtM 1167	CCG	CCATGATCACACCATCCTTG	20	59.76	50	ATGACCCAGAGAAGCCAATG	20	60.07	50	158
VG	1168	TRINITY_DN8737_c0_g2_i1	LtM 1168	CTT	AGCAGGTTCGTCGAATGC	18	59.95	55.56	GGAAGGTGTACGCTGTCGAG	20	60.85	60	142
VG	1169	TRINITY_DN8746_c0_g1_i1	LtM 1169	CAG	TGCACAGAAATATGCCATCC	20	59.5	45	TTAAGGGTGCTGGTCACACA	20	60.15	50	141
VG	1170	TRINITY_DN8750_c0_g1_i3	LtM 1170	GGC	GACACGAAGGTCGTCGAGAT	20	60.27	55	GAATCATCCGCAACAAACCT	20	59.94	45	141
VG	1171	TRINITY_DN881_c1_g1_i1	LtM 1171	CT	TGATGAAAGCGAGGAACAAA	20	59.4	40	GATAGAAAGCGCAGGGAGAG	20	59.17	55	141
VG	1172	TRINITY_DN881_c1_g1_i1	LtM 1172	CCTC	TGATGAAAGCGAGGAACAAA	20	59.4	40	GATAGAAAGCGCAGGGAGAG	20	59.17	55	141
VG	1173	TRINITY_DN8852_c0_g1_i2	LtM 1173	AGC	CACGATCGAAGAAACCACAA	20	59.69	45	TTCCTGGGATTCGTCAGCTA	20	60.73	50	168
VG	1174	TRINITY_DN8888_c0_g1_i2	LtM 1174	AATAC	TGTCTGGAACCATCGAATGA	20	60.05	45	TCCTGCTTCAACACCTAGCTC	21	59.63	52.38	164
VG	1175	TRINITY_DN8950_c0_g1_i3	LtM 1175	GGC	CCGTCCTCTCGTGATGAAAT	20	60.07	50	CGGAGGCAAATTCCTCTGT	19	60.2	52.63	146
VG	1176	TRINITY_DN8968_c0_g1_i4	LtM 1176	AGG	GGCGCCTAATCTCTTGATCT	20	58.51	50	GGCTGATGAGTGGAGGAAGT	20	59.26	55	211
VG	1177	TRINITY_DN8968_c0_g1_i4	LtM 1177	GCTC	AGATAGAAGCTCCGCGATGA	20	60.08	50	CAAGTGGCAGCTCATCACAT	20	59.86	50	149
VG	1178	TRINITY_DN90_c0_g1_i10	LtM 1178	TCC	CAATGCCCGTTACATTAAGGA	21	59.84	42.86	GGATTCATCGGATACAAGTGG	21	59.26	47.62	180
VG	1179	TRINITY_DN9018_c0_g1_i8	LtM 1179	GGC	CGATGTATACGCGGACAGAG	20	59.32	55	CTCCAATGACGGCTTCAGAT	20	60.22	50	131
VG	1180	TRINITY_DN9027_c0_g1_i1	LtM 1180	TC	CTTGCAGCTCACTCGACAAC	20	59.78	55	GAAAAGGCCCAAACACACAC	20	60.4	50	180
VG	1181	TRINITY_DN9027_c0_g1_i1	LtM 1181	AGGG	CTTGCAGCTCACTCGACAAC	20	59.78	55	AGAGAGAAGGGTGGGAAAGC	20	59.82	55	149
VG	1182	TRINITY_DN9062_c0_g1_i4	LtM 1182	CGG	CTGACGACGTTCTGGTGCT	19	60.04	57.89	CGACAACATGGACGAGGAC	19	60.1	57.89	150
VG	1183	TRINITY_DN9062_c0_g1_i4	LtM 1183	TCGTCC	CGCTGGAACTGGATCTCGTA	20	61.34	55	GGTCAGCGGCTACAACAGA	19	60	57.89	138
VG	1184	TRINITY_DN9081_c0_g1_i1	LtM 1184	AG	TGGATCAAGAAACCGATGAA	20	59.05	40	AGTTTGAGCCATGGATGTGA	20	59.09	45	133
VG	1185	TRINITY_DN9081_c0_g1_i1	LtM 1185	CTGA	TGGATCAAGAAACCGATGAA	20	59.05	40	AGTTTGAGCCATGGATGTGA	20	59.09	45	133
VG	1186	TRINITY_DN9143_c0_g1_i7	LtM 1186	GTA	GGTGAGGGGCCATTTAACTT	20	60.19	50	CGCTCAATAAATGAAGCCATC	21	59.7	42.86	149
VG	1187	TRINITY_DN9158_c0_g1_i1	LtM 1187	TA	TGCACATGCATGGCTTAACT	20	60.29	45	GCAAGGATTCCTGGAGTCTG	20	59.8	55	152
VG	1188	TRINITY_DN9162_c0_g1_i1	LtM 1188	CGG	AGGGACGATGCTGACCAGT	19	60.69	57.89	CCACGCACAACTACCAGTTC	20	59.21	55	149
VG	1189	TRINITY_DN9176_c0_g1_i8	LtM 1189	CGT	GACGGTGGCTGTCCAGTAGT	20	60.18	60	AGTACGTCGAGATGGGAAGC	20	59.31	55	146
VG	1190	TRINITY_DN9176_c0_g1_i8	LtM 1190	CTG	GACGGTGGCTGTCCAGTAGT	20	60.18	60	AGTACGTCGAGATGGGAAGC	20	59.31	55	146
VG	1191	TRINITY_DN919_c0_g1_i2	LtM 1191	TCA	TTGTCCTCCTCGGTTTCATC	20	60.05	50	GCAAGGGTGTTGGTGTGAAT	20	60.82	50	127
VG	1192	TRINITY_DN92_c0_g1_i3	LtM 1192	TCT	GCAGCGTACTCCTCCTTTGT	20	59.5	55	AGGAGGGCAAGGTTGAAGAT	20	60.07	50	157
VG	1193	TRINITY_DN92_c1_g1_i4	LtM 1193	CTT	TTCTTGCCATCAGGCTTCTT	20	59.96	45	AAAGCCCAGTGAAGATGTGG	20	60.11	50	149
VG	1194	TRINITY_DN9212_c0_g1_i1	LtM 1194	TTC	GACGGAGGATCTGTCTGCTG	20	60.98	60	GTTCCTGCTCAGTCCTCACC	20	59.84	60	154
VG	1195	TRINITY_DN9231_c0_g1_i2	LtM 1195	CTC	GCTTTGGGTTGATAGGGTTG	20	59.43	50	AGGAGGAAGGAGAGGACGAG	20	59.95	60	149
VG	1196	TRINITY_DN9231_c0_g1_i2	LtM 1196	TCA	GCTTTGGGTTGATAGGGTTG	20	59.43	50	AGGAGGAAGGAGAGGACGAG	20	59.95	60	149
VG	1197	TRINITY_DN9231_c0_g2_i1	LtM 1197	CTC	CACCGAGGAAACCCTAGCTT	20	60.62	55	GATCGGAGGAGGAAGGAGAG	20	60.29	60	143
VG	1198	TRINITY_DN9231_c0_g2_i1	LtM 1198	TCA	CACCGAGGAAACCCTAGCTT	20	60.62	55	GATCGGAGGAGGAAGGAGAG	20	60.29	60	143
VG	1199	TRINITY_DN9231_c0_g2_i2	LtM 1199	CTC	CACCGAGGAAACCCTAGCTT	20	60.62	55	GATCGGAGGAGGAAGGAGAG	20	60.29	60	143
VG	1200	TRINITY_DN9231_c0_g2_i2	LtM 1200	TCA	CACCGAGGAAACCCTAGCTT	20	60.62	55	GATCGGAGGAGGAAGGAGAG	20	60.29	60	143
VG	1201	TRINITY_DN9256_c0_g1_i1	LtM 1201	GCT	TGTGAGTTGTAGGCCGACTG	20	59.9	55	AAAAACACAAGCCCCCAAC	19	59.82	47.37	150
VG	1202	TRINITY_DN9314_c0_g1_i2	LtM 1202	GAA	AGGCTGGAAAAGGAGGAGAA	20	60.32	50	CAGAACATCACCACCATCCA	20	60.38	50	146
VG	1203	TRINITY_DN9314_c0_g1_i2	LtM 1203	CGC	CCTCGACGGTGATCTTGAAC	20	60.66	55	GATGGACACTCGTGAAGCAG	20	59.42	55	153
VG	1204	TRINITY_DN9323_c0_g1_i1	LtM 1204	GAAT	CGTAACAAGTGGTTGCGTTG	20	60.21	50	GGAAGCCCTTGTGCAAGAA	19	61.31	52.63	229
VG	1205	TRINITY_DN9323_c0_g1_i1	LtM 1205	CTAG	TGCGTGTGGAATGAATGAAT	20	59.93	40	GGAAGCCCTTGTGCAAGAA	19	61.31	52.63	206
VG	1206	TRINITY_DN9323_c0_g1_i1	LtM 1206	GTTGC	CAGCAGCAGCAGCAACTAAG	20	60.1	55	GGAAGCCCTTGTGCAAGAA	19	61.31	52.63	249
VG	1207	TRINITY_DN9323_c0_g1_i1	LtM 1207	TGAGCT	GGCTTGTAGAACTCGGGAGA	20	59.43	55	CCAGCTCTTATTCCTCATCAATC	23	59.24	43.48	145
VG	1208	TRINITY_DN9325_c0_g1_i7	LtM 1208	AG	CAGTGTAGGAGGAGGCTGGTA	21	59.36	57.14	TACGCACGTGCTGACTCCT	19	60.63	57.89	131
VG	1209	TRINITY_DN9325_c0_g1_i7	LtM 1209	GCA	ACCTTGCAAATTCTTGGAGAAC	22	59.64	40.91	TGTGGTTGCAGTGAGCAGTT	20	60.51	50	206
VG	1210	TRINITY_DN9328_c0_g2_i1	LtM 1210	TC	ACTTCTGCGGTCTCGTCCT	19	60	57.89	ATAACCGTGCCACTTTGGTC	20	59.86	50	112
VG	1211	TRINITY_DN9336_c0_g1_i1	LtM 1211	TGC	ACCGACCACTGGAAGAACAG	20	60.15	55	AAAACATGGCAGGTGAGAGG	20	60.11	50	134
VG	1212	TRINITY_DN9348_c0_g1_i1	LtM 1212	GCT	GTACGTCAGCTTCAGCGTCA	20	60.21	55	CAGATCCGCCAAGATCAATAG	21	59.68	47.62	146
VG	1213	TRINITY_DN9348_c0_g1_i1	LtM 1213	TGGCCT	TTCACGCTGGGGTTCTTC	18	59.76	55.56	GAGATCAACAGCTGGGTGTG	20	59.26	55	161
VG	1214	TRINITY_DN9376_c0_g1_i2	LtM 1214	TCC	GCAGACTTCTCGCCGTTATC	20	59.98	55	GATACCCAAGTGCCGATGAT	20	59.78	50	157
VG	1215	TRINITY_DN939_c0_g1_i4	LtM 1215	TCC	CGTCCTCCTCTTCATCTTCG	20	59.94	55	GTCCACTACGGGTTCCTGTC	20	59.43	60	184
VG	1216	TRINITY_DN9443_c0_g1_i1	LtM 1216	GGC	ACCATTCACAAGGGGTTTGA	20	60.21	45	TCGTCTCCTCCTTCCTCTCTT	21	59.57	52.38	122
VG	1217	TRINITY_DN9468_c0_g1_i2	LtM 1217	CTC	TCATTGTGCTGATCCTCTGC	20	59.95	50	GAGGCCGATAATGATGGAAG	20	59.49	50	149
VG	1218	TRINITY_DN9468_c0_g1_i2	LtM 1218	CTC	TCATTGTGCTGATCCTCTGC	20	59.95	50	GAGGCCGATAATGATGGAAG	20	59.49	50	149
VG	1219	TRINITY_DN9471_c0_g1_i4	LtM 1219	ATC	AACTTTTGCCCCTACGTTGA	20	59.61	45	CTCTCTTCAAGGCTCGGATG	20	60.09	55	152
VG	1220	TRINITY_DN9505_c0_g1_i2	LtM 1220	GCT	TGCTGTGGCGAGTTATCAAG	20	60.01	50	AAGCGCTCCAAGAAGCATAG	20	59.75	50	154
VG	1221	TRINITY_DN9511_c0_g1_i2	LtM 1221	GAG	AGGCATGGGCAGATACAAAC	20	59.96	50	AGATCATGGAGGATGCTTGG	20	60.03	50	144
VG	1222	TRINITY_DN9579_c0_g1_i2	LtM 1222	CCT	TTGTTTGGCCTGCTTTTTCT	20	59.86	40	TACCAAGAAGCCGTTGCTTT	20	59.88	45	150
VG	1223	TRINITY_DN9579_c0_g1_i4	LtM 1223	CCT	TTGTTTGGCCTGCTTTTTCT	20	59.86	40	TACCAAGAAGCCGTTGCTTT	20	59.88	45	150
VG	1224	TRINITY_DN9597_c0_g1_i1	LtM 1224	CA	TCCGGTCACCTTCTTCAGTC	20	60.24	55	GGAGGAGGGAGGAGACAAGT	20	59.66	60	188
VG	1225	TRINITY_DN965_c0_g1_i7	LtM 1225	CAG	CAGCTGGTGCTGCTAACAAG	20	59.81	55	GGAGAACTGGCAGTGGATGT	20	60.12	55	109
VG	1226	TRINITY_DN9675_c0_g2_i3	LtM 1226	AG	ACAGCCTCGCAAATGAAAAT	20	59.71	40	TCCATTTGTGTGGTTGGATG	20	60.22	45	148
VG	1227	TRINITY_DN9678_c0_g1_i4	LtM 1227	AGA	ACCTCCATCTCCTTGTGTGC	20	60.12	55	TCTCTCGGTCTGTCTCTGAGC	21	59.87	57.14	151
VG	1228	TRINITY_DN9698_c0_g1_i4	LtM 1228	ACG	CCGGTGAAATCCTCCATCT	19	59.87	52.63	CTGCTACCAGCAGCAACAAT	20	59.1	50	142
VG	1229	TRINITY_DN9698_c0_g1_i4	LtM 1229	CGG	CGGCGACGCTGTTATTATTG	20	61.51	50	AGCTGCCCCAATGTACACG	19	62.07	57.89	146
VG	1230	TRINITY_DN9698_c0_g1_i4	LtM 1230	TAGC	ATCCATGTGAGCACGGTACA	20	59.99	50	ATGGTTGGACGACGTTTGAC	20	60.82	50	149
VG	1231	TRINITY_DN97_c0_g1_i11	LtM 1231	TTC	GATCTCCCAGGCTCCATCTT	20	60.56	55	GTCCTTGCCACGTGCTAGTT	20	60.32	55	163
VG	1232	TRINITY_DN970_c0_g1_i4	LtM 1232	TCC	GCATCCCAATCCTGTGTCTT	20	59.93	50	CGACAAGATCACCATCAAGG	20	59.09	50	147
VG	1233	TRINITY_DN970_c0_g1_i4	LtM 1233	TCC	CGTATCCTCCTCCTCCTCCT	20	59.65	60	TGCTGACCAAGTACGAGCTG	20	60.2	55	155
VG	1234	TRINITY_DN979_c0_g1_i14	LtM 1234	CTC	CCCTCGGAGATCTTGGTGTA	20	60.07	55	CGACGAGAACAACCACCAG	19	60.29	57.89	216
VG	1235	TRINITY_DN983_c0_g1_i4	LtM 1235	GCG	AGCACACATCAACCTCAACG	20	59.75	50	AGCAGACCCTTTCGAAATCA	20	59.81	45	168
VG	1236	TRINITY_DN9859_c0_g1_i3	LtM 1236	CTG	ACCCTCCTGCTAAGGCTCTC	20	59.98	60	GGCAGGAGATCAGATCGAAG	20	59.91	55	152
VG	1237	TRINITY_DN9862_c0_g1_i1	LtM 1237	CAC	CCCCTACTCTTCTTCGCAAAC	21	60.25	52.38	GTGTTTCCCCAATTGCTGTT	20	59.84	45	157
VG	1238	TRINITY_DN9871_c0_g1_i1	LtM 1238	GGC	GAGATGCACTCCCTCATGGT	20	60.08	55	GCTGCAGATCTCGTGGAACT	20	60.56	55	151
VG	1239	TRINITY_DN9899_c0_g1_i2	LtM 1239	GCT	CCTGTGCATTCTGGAAACAA	20	59.69	45	CTGGTGGTGAGGAGGAGATG	20	60.67	60	175
VG	1240	TRINITY_DN9941_c0_g1_i3	LtM 1240	TCTCCC	GTTTGCCTAGGCCATGTTGT	20	60	50	CGATCCATTGACGGAGAGAC	20	60.62	55	216
VG	1241	TRINITY_DN9967_c1_g1_i1	LtM 1241	CGC	AGCAGCTTCACCACCATCTT	20	59.87	50	TCGGATCTTTGTACGGTATGG	21	59.83	47.62	148
VG	1242	TRINITY_DN9972_c0_g1_i2	LtM 1242	ACC	CCGAGGATGTTCGTAGTCGT	20	60.13	55	ACTGCTCACCTCCATGCTG	19	60	57.89	174
VG	1243	TRINITY_DN9972_c0_g1_i2	LtM 1243	GCT	GGAGGACGAGGCTACTCTTG	20	59.04	60	AACAAGCCACCCTACAGCAG	20	60.31	55	119
VG	1244	TRINITY_DN9997_c0_g1_i1	LtM 1244	AC	GGAGTACTTGCTGGGTCCAA	20	60.11	55	TTCATTGTCGTCCATGGTTT	20	58.82	40	139
FL	1245	TRINITY_DN1001_c0_g1_i5	LtM 1245	ACA	AACCCGGTCTCAACTCTCAA	20	59.7	50	TCATCCCCCGTAAAAAGAGA	20	59.5	45	152
FL	1246	TRINITY_DN10016_c0_g1_i1	LtM 1246	AC	CGCACCACCTCGTAGATACA	20	59.74	55	ACGCGTGTGAAGTGAGAGTG	20	60.1	55	149
FL	1247	TRINITY_DN10029_c0_g1_i2	LtM 1247	AC	TTTTGACGTGTCTCGTCTGG	20	59.87	50	TTCCGGTGATCTCTTGAAGG	20	60.19	50	154
FL	1248	TRINITY_DN10029_c0_g1_i2	LtM 1248	CACG	TTTTGACGTGTCTCGTCTGG	20	59.87	50	TTCCGGTGATCTCTTGAAGG	20	60.19	50	154
FL	1249	TRINITY_DN10131_c0_g2_i1	LtM 1249	AG	TCCAAACAGAGACGAATCCA	20	59.21	45	ATTGAGTGCCGCATAACCA	19	60.09	47.37	150
FL	1250	TRINITY_DN10137_c0_g1_i2	LtM 1250	AG	TTACACACAAGAGAACGTGCAT	22	58.36	40.91	GGACGTAGGGGTTGCAAATA	20	59.82	50	192
FL	1251	TRINITY_DN10137_c0_g1_i2	LtM 1251	GCT	GCTGTGCCTTTCTCCGTGTA	20	61.37	55	TGAAGCCATTGGGTACATCA	20	59.92	45	163
FL	1252	TRINITY_DN10195_c0_g1_i1	LtM 1252	CAT	GGCCTTCTTCCCAAGAACAT	20	60.44	50	AGGGACACAGCTGCCTAAGA	20	60.01	55	150
FL	1253	TRINITY_DN10195_c0_g1_i1	LtM 1253	CAG	GGCCTTCTTCCCAAGAACAT	20	60.44	50	AGGGACACAGCTGCCTAAGA	20	60.01	55	150
FL	1254	TRINITY_DN10236_c0_g1_i1	LtM 1254	TCG	GTTGTTTCCCTGTAGCTCTGC	21	59	52.38	GAGAAGGAGGAGGAGCTGGT	20	59.95	60	209
FL	1255	TRINITY_DN10291_c0_g1_i1	LtM 1255	TC	CAGCAGAGCCTGCTATCTGA	20	59.45	55	ACACCACCTGGCTCGATTAG	20	60.13	55	181
FL	1256	TRINITY_DN1030_c0_g1_i2	LtM 1256	CCG	GGACGCGATAAGATTTCACC	20	59.53	50	ATCGACGAGGTCATCGAGAA	20	60.77	50	174
FL	1257	TRINITY_DN1031_c0_g1_i1	LtM 1257	AC	CCGGAATCCCTAGCACACT	19	60.08	57.89	ATTTGGCTGCTGGGATTTTT	20	60.8	40	156
FL	1258	TRINITY_DN10317_c0_g1_i1	LtM 1258	AGG	ATCTCCGACGACCAGACATC	20	60.08	55	TAGTTGAGCCATTGGGCATT	20	60.47	45	156
FL	1259	TRINITY_DN1032_c1_g1_i1	LtM 1259	GCCT	GATCGCCATTGCTTCACTTA	20	58.87	45	GACATTTTGGGTTGCTTTGG	20	60.34	45	143
FL	1260	TRINITY_DN1032_c1_g1_i2	LtM 1260	GCCT	CCGCATACAGACAAATTCCA	20	59.54	45	GACATTTTGGGTTGCTTTGG	20	60.34	45	201
FL	1261	TRINITY_DN1041_c1_g1_i7	LtM 1261	GGC	CTGTCCGTGAGACCATCCTT	20	60.11	55	GTCTTCATCGGCTTCGTCAT	20	60.23	50	197
FL	1262	TRINITY_DN10472_c0_g1_i1	LtM 1262	AC	GCATGCAATACGATCAAAAGC	21	60.61	42.86	GCGACCGAGTTCTTGCATTA	20	61.3	50	106
FL	1263	TRINITY_DN1055_c0_g1_i7	LtM 1263	TA	AATCGATAATGCAGCCCATA	20	58.08	40	AGCTGGGCATGTGAATTTTT	20	59.57	40	101
FL	1264	TRINITY_DN1055_c0_g1_i7	LtM 1264	CGG	AGCTCTTGCCATGGTAGCTC	20	59.6	55	AGCAGCTAGAGCACCACCAG	20	60.75	60	152
FL	1265	TRINITY_DN1062_c0_g1_i1	LtM 1265	TCA	CTTCAGCATGAACAGCTCCA	20	60.14	50	CGAAGCCTTCTCTGGTTCAG	20	60.13	55	141
FL	1266	TRINITY_DN1062_c0_g1_i1	LtM 1266	TCT	CTTCAGCATGAACAGCTCCA	20	60.14	50	ATGGATCGAAGCCTTCTCTG	20	59.39	50	147
FL	1267	TRINITY_DN1062_c0_g1_i1	LtM 1267	GGC	TTCGAAGAACGCCTCATCTT	20	59.96	45	GTTCCAATCCGATCCCTTC	19	59.28	52.63	139
FL	1268	TRINITY_DN1062_c0_g1_i4	LtM 1268	TCT	GCGTCGTCATCATCATCATC	20	60.05	50	CCCCAGATCATCCGAGACT	19	60.02	57.89	142
FL	1269	TRINITY_DN1062_c0_g1_i4	LtM 1269	GGC	TTCGAAGAACGCCTCATCTT	20	59.96	45	GTTCCAATCCGATCCCTTC	19	59.28	52.63	139
FL	1270	TRINITY_DN1066_c0_g1_i1	LtM 1270	CTT	GTCTTCTCGATCTGGCAGTG	20	58.54	55	TGGCAAGGTTGTTGTGTGAT	20	60.01	45	212
FL	1271	TRINITY_DN10785_c0_g1_i1	LtM 1271	AGC	GAAAAGAAACGGGAATGCAG	20	59.69	45	TTCTACTGCAGGTGGTGCTG	20	60.05	55	168
FL	1272	TRINITY_DN10785_c0_g1_i2	LtM 1272	AGC	CTGAAAAGAAACGGGAATGC	20	59.69	45	TGCTGTGCTGCCTCATTAAC	20	60.02	50	148
FL	1273	TRINITY_DN10848_c0_g1_i1	LtM 1273	TGC	CTGACCTTGCCCTTGATTGT	20	60.11	50	CAGGGTCCTTACATGCAACC	20	60.38	55	156
FL	1274	TRINITY_DN10874_c0_g1_i3	LtM 1274	CAT	TTGCTCGATCAAAGGCATTA	20	59.4	40	TGGATCGGAAACTGGAGAAG	20	60.19	50	151
FL	1275	TRINITY_DN11_c0_g1_i2	LtM 1275	CGC	TATCCGGGTCCGAAACTGTA	20	60.32	50	GAGCGAACGAGCAAGACTTC	20	60.29	55	163
FL	1276	TRINITY_DN110_c0_g1_i4	LtM 1276	CCA	TCCATGGAAGAAGAGGTTGG	20	60.04	50	GTGGTGCTCCTGGTGACTTC	20	60.72	60	149
FL	1277	TRINITY_DN11113_c0_g1_i1	LtM 1277	ACT	TCATGGACCATCATCACCTG	20	60.34	50	GTCTTCGGGTTTGGAACTGA	20	60.09	50	149
FL	1278	TRINITY_DN11113_c0_g1_i1	LtM 1278	TGAC	TCATGGACCATCATCACCTG	20	60.34	50	GTCTTCGGGTTTGGAACTGA	20	60.09	50	149
FL	1279	TRINITY_DN11128_c0_g1_i1	LtM 1279	GCT	CCCACGAGAATCTCCTCAGA	20	60.34	55	CCCTCTCGCTCTCAATCAAC	20	59.95	55	149
FL	1280	TRINITY_DN11128_c0_g1_i1	LtM 1280	CTT	CCCACGAGAATCTCCTCAGA	20	60.34	55	CCCTCTCGCTCTCAATCAAC	20	59.95	55	149
FL	1281	TRINITY_DN11137_c0_g1_i1	LtM 1281	TCC	GCTCCCAGGTCAATCATCTC	20	59.62	55	GCAAGTGACGGTGAGCAGT	19	60.05	57.89	179
FL	1282	TRINITY_DN11296_c0_g1_i2	LtM 1282	CTC	AACCTGCCGAACGTGTACC	19	60.97	57.89	ACAGGGTCATCCTCTTCGACT	21	60.13	52.38	103
FL	1283	TRINITY_DN11296_c0_g1_i2	LtM 1283	CGC	AACCTGCCGAACGTGTACC	19	60.97	57.89	ACAGGGTCATCCTCTTCGACT	21	60.13	52.38	103
FL	1284	TRINITY_DN1130_c1_g1_i5	LtM 1284	CTG	TGAGTCTCTCCTGACGGTGA	20	59.52	55	CTTACCTGCACCCCATCTTC	20	59.55	55	138
FL	1285	TRINITY_DN1130_c2_g1_i1	LtM 1285	GCT	TGGAGTTTGGGATTGGTTTC	20	59.77	45	GCAAGAGGATCGTCAGGAAC	20	59.81	55	135
FL	1286	TRINITY_DN11302_c0_g1_i1	LtM 1286	CTT	CGTCAGGTTTCTCCTCCTTG	20	59.84	55	CGCTTCAATCGGGATCAATA	20	60.93	45	159
FL	1287	TRINITY_DN11336_c0_g1_i1	LtM 1287	CAT	ATCCATGATGGCTCACAACA	20	59.93	45	TCATGCTCATGATGGGTGTC	20	60.51	50	153
FL	1288	TRINITY_DN1141_c0_g1_i5	LtM 1288	GCCT	TTGTTGAAGACCATGGATGC	20	59.5	45	AAGAAGCACTCATCGCCAGT	20	60.02	50	137
FL	1289	TRINITY_DN11439_c0_g1_i1	LtM 1289	GGC	GGCAGTAGAGTCTCCCAGCA	20	60.55	60	CGTCTTCGTACTCGCCTCTC	20	60.16	60	168
FL	1290	TRINITY_DN1154_c0_g2_i1	LtM 1290	TC	GGAGATGGCACATCCAACAT	20	60.76	50	TGCTCACTTGCCTGTGTTTC	20	60.03	50	149
FL	1291	TRINITY_DN1154_c0_g2_i1	LtM 1291	TCTT	GGAGATGGCACATCCAACAT	20	60.76	50	TGCTCACTTGCCTGTGTTTC	20	60.03	50	149
FL	1292	TRINITY_DN1159_c0_g1_i30	LtM 1292	CT	CTTCCGAGCTCCGATCATAA	20	60.31	50	TGTGATTTGGTTGGGGTTTT	20	60.07	40	150
FL	1293	TRINITY_DN1159_c0_g1_i30	LtM 1293	TTA	AGCAGCATTTTGCAGGGTAA	20	60.77	45	ACCCATCCATCGAAACTTTG	20	59.79	45	153
FL	1294	TRINITY_DN11697_c0_g1_i2	LtM 1294	CAG	CTTCCTCCTCCTTCTTGTCG	20	59.01	55	CCAATTCTGAAGCTGCTGGT	20	60.4	50	150
FL	1295	TRINITY_DN11745_c0_g1_i1	LtM 1295	TG	GCACATCTCCTTGCTCTTCA	20	59.12	50	GCATCTTATTTAGAGCCACACAC	23	57.98	43.48	151
FL	1296	TRINITY_DN11782_c0_g1_i1	LtM 1296	TTTC	ATCATCTGCCTTCGGACCTA	20	59.65	50	CGAGGGAAAGATGAAAAGGA	20	59.24	45	160
FL	1297	TRINITY_DN118_c0_g2_i1	LtM 1297	TGG	GATCACAAAGGGGAACAGGA	20	59.9	50	TCCCATGTCTGCCATCTACA	20	60.07	50	156
FL	1298	TRINITY_DN11873_c0_g1_i1	LtM 1298	GATG	GGAAGGATGGTGAGTGGAGA	20	60.05	55	ACCTACAGGCAGTCGGTCAG	20	60.32	60	162
FL	1299	TRINITY_DN11877_c0_g1_i1	LtM 1299	TA	TTACCCATCGCAATCGAAAT	20	60.29	40	CAAAATTCCCAAAACGCATC	20	60.3	40	155
FL	1300	TRINITY_DN11940_c0_g1_i4	LtM 1300	GAG	TTGCAGATAATCGCCTCCTC	20	60.32	50	TCCCAGCTGGTCGATATCAT	20	60.45	50	161
FL	1301	TRINITY_DN11967_c0_g2_i1	LtM 1301	CT	GCTTTCGATTCCAACTTTGC	20	59.83	45	TATTCTCGCTCTCCGTCGTC	20	60.5	55	158
FL	1302	TRINITY_DN11970_c0_g1_i1	LtM 1302	AG	ACTCACGTACACGCCTCTCC	20	60.33	60	GGCAAGGTCACCGTCAACTA	20	61.1	55	140
FL	1303	TRINITY_DN12112_c0_g1_i1	LtM 1303	CA	CATCGCTCTCAGATTTGTCG	20	59.55	50	CGCTACGGTTAGTTGCTACG	20	58.68	55	107
FL	1304	TRINITY_DN12129_c0_g1_i1	LtM 1304	CAC	ACCTAAATTCGGCCTCACCT	20	59.96	50	CAGAGGTCCAGGTGTTCGTT	20	60.15	55	148
FL	1305	TRINITY_DN12136_c0_g1_i1	LtM 1305	CAG	TTGCACGCATTACGCTAGAC	20	60.04	50	AACACAGGGAGAGTGGGAAA	20	59.55	50	155
FL	1306	TRINITY_DN12136_c0_g1_i1	LtM 1306	AAATC	CACTTGGAGCAAGCAAACAA	20	60.03	45	CTTCCACAGGGATTGGATTG	20	60.31	50	158
FL	1307	TRINITY_DN12136_c0_g1_i1	LtM 1307	AATCC	CCCACTCTCCCTGTGTTGAT	20	59.96	55	CAAGGATCCATGACCAGCTT	20	60.07	50	137
FL	1308	TRINITY_DN12152_c0_g1_i1	LtM 1308	AT	GAAGCTCAGCTCGTGGAAAG	20	60.28	55	GCTTCACCTCGTGGCTAACA	20	61.37	55	150
FL	1309	TRINITY_DN1222_c0_g1_i2	LtM 1309	CCA	CTTGCTCTAAGGCTGGCTTG	20	60.28	55	GGAAAGTTCCATCAGGGTCA	20	59.9	50	142
FL	1310	TRINITY_DN12318_c0_g1_i1	LtM 1310	CGC	AAGCTCCAGATGGCGTTGTA	20	60.8	50	CTGGCTTCTGGCTAGGTAGGT	21	59.91	57.14	151
FL	1311	TRINITY_DN12333_c0_g1_i1	LtM 1311	GTT	TTCACCTGAAAGGGATTGAGA	21	59.66	42.86	ATCAGGGGTTCACATCATGG	20	60.6	50	132
FL	1312	TRINITY_DN12333_c0_g1_i1	LtM 1312	GGC	CGGAACCCTTCTCCTCTTCT	20	59.81	55	AGCGAAAATTCACCAACCAC	20	59.98	45	160
FL	1313	TRINITY_DN12350_c0_g1_i1	LtM 1313	TC	CATGGACTGAAATCTTCCCTAGA	23	59.6	43.48	ACAAATGGGAGTCCAGGTCA	20	60.36	50	150
FL	1314	TRINITY_DN12400_c0_g1_i1	LtM 1314	GAG	GGTGGAAGTGAAAGGAAACG	20	59.57	50	TCCCGGATGTAATCCAAGAC	20	59.75	50	156
FL	1315	TRINITY_DN1241_c0_g1_i1	LtM 1315	TC	CCCTGCTGTGTATCGGTGAT	20	60.94	55	GCGGCGTGTCGTCTACTACT	20	60.48	60	155
FL	1316	TRINITY_DN1241_c1_g1_i1	LtM 1316	CT	GCCATTGCTATGCTTTGGTT	20	60.1	45	TCCAAGTGCATCCACACAAC	20	60.58	50	137
FL	1317	TRINITY_DN1241_c1_g1_i5	LtM 1317	AC	AGCTCAGCGTGAACACCAC	19	60.05	57.89	AGCTTGCAATCTTGCACTGA	20	59.75	45	155
FL	1318	TRINITY_DN12462_c0_g1_i1	LtM 1318	GGAAG	AATTGCCCGATACTCACGAC	20	59.96	50	TGAGTACTGAGCCCGTTCG	19	59.99	57.89	145
FL	1319	TRINITY_DN12467_c0_g1_i1	LtM 1319	TAG	AGTTGATCGGAAGTGGTGGT	20	59.43	50	TACACGGATGAGGTGAAGCA	20	60.26	50	164
FL	1320	TRINITY_DN12467_c0_g1_i1	LtM 1320	TGC	AGGGTTTGTTGAGTCGTCGT	20	59.62	50	GGCAGACAGGGTTATCCAGA	20	60.07	55	148
FL	1321	TRINITY_DN12488_c0_g1_i1	LtM 1321	GCAT	TCTGGGACCATCACATTCAA	20	59.89	45	GGATGCCGGTGTCCTAGTTA	20	59.96	55	150
FL	1322	TRINITY_DN12507_c0_g1_i1	LtM 1322	CA	CGAGGTCAAGGACATCAACC	20	60.51	55	TGTTTGTACGTGCTGGTGGT	20	60.07	50	140
FL	1323	TRINITY_DN12507_c0_g1_i1	LtM 1323	GCTC	AACCCAGCACACACACACAT	20	59.92	50	CACACGTGCTACGAGCCTAC	20	59.54	60	150
FL	1324	TRINITY_DN12592_c0_g1_i1	LtM 1324	CTG	CACCAAATGCACCAAATGAA	20	60.36	40	GGGCAATCACAATCACAACA	20	60.38	45	169
FL	1325	TRINITY_DN12629_c0_g1_i2	LtM 1325	GGA	AACCAGTTCTCGGACTTGGA	20	59.7	50	AAGTATCAGCTCCCCAACGA	20	59.69	50	151
FL	1326	TRINITY_DN12662_c0_g1_i1	LtM 1326	GA	CCGAATTGACTCCCGTTTT	19	59.92	47.37	ATCGGATCGTGAATTGAAGG	20	59.89	45	158
FL	1327	TRINITY_DN1270_c0_g1_i15	LtM 1327	GACGA	CAGTCGTCCTTGGTGTTGTG	20	60.19	55	TGCTGCTGCTTCACTTCTTC	20	59.47	50	147
FL	1328	TRINITY_DN12702_c1_g1_i1	LtM 1328	TGC	CTGAAGGGGATCGATCATTG	20	60.42	50	TCATTGAGTCCAAGGTGCAG	20	59.83	50	146
FL	1329	TRINITY_DN1274_c0_g1_i2	LtM 1329	CTG	CTCCTCCTGCTCCTCCTCTT	20	60.09	60	CTTTAGGTTCCTCCCCAAGC	20	60.07	55	150
FL	1330	TRINITY_DN1288_c0_g1_i3	LtM 1330	AC	CAATATCGCACATCCCAATG	20	59.77	45	TTGGGTACAGGCTTTTGCTC	20	60.25	50	145
FL	1331	TRINITY_DN12894_c0_g1_i3	LtM 1331	GGT	GGCAGGATGAGATGGATGAG	20	60.59	55	AAGCTGCACAGCGTGATAGA	20	59.77	50	160
FL	1332	TRINITY_DN1294_c0_g1_i5	LtM 1332	ACG	GTCACTTCCTGGCGACCTT	19	60.25	57.89	CGACGAGCAGAAGGTGAAG	19	59.71	57.89	152
FL	1333	TRINITY_DN1294_c0_g1_i8	LtM 1333	ACG	GCGAAAAACTGGTCACTTCC	20	59.72	50	GCAGAAGGTGAAGAGGATGC	20	59.96	55	157
FL	1334	TRINITY_DN12976_c0_g1_i1	LtM 1334	GGT	CTCGTCGTGGAACTGGAAGT	20	60.3	55	AGCTTGGATGGCTTGTTGAT	20	59.7	45	142
FL	1335	TRINITY_DN12992_c0_g1_i1	LtM 1335	CGC	CGGACAACCCAATTATACGG	20	60.07	50	GGAATTCCACCACCACCAC	19	61.06	57.89	155
FL	1336	TRINITY_DN12992_c0_g1_i1	LtM 1336	GGT	CTCTCCTTGGGCGGAGTAAT	20	60.59	55	CGATCCCACACTGTTCACC	19	59.95	57.89	117
FL	1337	TRINITY_DN1307_c1_g1_i2	LtM 1337	TGC	TTGTTGTTGTTGGTGCTGCT	20	60.35	45	GCAAGGAACGACAAGTCTGA	20	59.01	50	145
FL	1338	TRINITY_DN1307_c1_g1_i2	LtM 1338	CCAA	TTGTTGTTGTTGGTGCTGCT	20	60.35	45	GCAAGGAACGACAAGTCTGA	20	59.01	50	145
FL	1339	TRINITY_DN1307_c2_g1_i2	LtM 1339	CTG	TGCTGCGGTTGTGAGAAATA	20	60.4	45	CGAGATGCTCTGAATGATGC	20	59.51	50	148
FL	1340	TRINITY_DN1307_c2_g1_i4	LtM 1340	CTG	CACCACCGTTTGAAGAGGTC	20	60.55	55	TCCTAACATGAACGGGAACC	20	59.79	50	149
FL	1341	TRINITY_DN13083_c0_g1_i1	LtM 1341	GCT	CTGTTGTTGCTGCTGCTGTT	20	60.24	50	AAGATGGAGCACCAAAGCTC	20	59.43	50	174
FL	1342	TRINITY_DN13083_c0_g1_i1	LtM 1342	TGC	TGCTGCTGTAAGAGGCTCAA	20	59.89	50	TGTCAAGATGGAGCACCAAA	20	60.24	45	135
FL	1343	TRINITY_DN13083_c0_g1_i1	LtM 1343	GCT	GCCTCCATTCTCCATCTTCA	20	60.16	50	CGATGGACACTTCCCAAGAT	20	59.93	50	149
FL	1344	TRINITY_DN13222_c0_g1_i1	LtM 1344	CAT	CTGCTGCATAATAGGCATGG	20	59.31	50	GGCCACATGACTTGACAGG	19	60.1	57.89	152
FL	1345	TRINITY_DN1324_c0_g1_i1	LtM 1345	TGG	TGGAGGTGGAGATTTTACCG	20	59.93	50	CACCTCCACCAATCAAATCA	20	59.34	45	137
FL	1346	TRINITY_DN1324_c0_g1_i1	LtM 1346	CGG	ATTTGATTGGTGGAGGTGGA	20	60.17	45	TTGGCAAGATGAGACCACTG	20	59.83	50	165
FL	1347	TRINITY_DN13288_c0_g1_i1	LtM 1347	TGC	GACTGACTTGGAGGCGAATC	20	59.81	55	AATAATGTGGCCAGGAGGTG	20	59.81	50	166
FL	1348	TRINITY_DN1333_c0_g1_i1	LtM 1348	CGC	TGCATGCATGTTTGATGATG	20	60.08	40	TCAGGGGGATGGCATACTAC	20	59.77	55	149
FL	1349	TRINITY_DN1333_c0_g1_i1	LtM 1349	GAT	TGCATGCATGTTTGATGATG	20	60.08	40	TCAGGGGGATGGCATACTAC	20	59.77	55	149
FL	1350	TRINITY_DN1333_c0_g1_i1	LtM 1350	CATG	TCGTGTCTCCTTCTGCTTCA	20	59.7	50	TCCTTCATCGCTCTGAATCC	20	60.3	50	152
FL	1351	TRINITY_DN1336_c0_g1_i1	LtM 1351	TC	CCCCACGGTTTTACATCTGA	20	60.74	50	ACTCCGTTCCAGCTCTGAAG	20	59.6	55	151
FL	1352	TRINITY_DN1336_c0_g1_i1	LtM 1352	TAG	TTCAGAGCTGGAACGGAGTT	20	59.99	50	GAGCGACACCTAGGGAGCTA	20	59.6	60	146
FL	1353	TRINITY_DN13360_c0_g1_i3	LtM 1353	TG	CTGCAGACCAACACAGCACT	20	60.1	55	TACGTGCATCGTGCTCTACG	20	61.03	55	132
FL	1354	TRINITY_DN134_c0_g1_i13	LtM 1354	CG	CACCATTCACAACACCAAGC	20	60.01	50	TTTCCCTCACCTCTCAGCTC	20	59.53	55	159
FL	1355	TRINITY_DN134_c1_g1_i4	LtM 1355	CG	CACCAGCACGTATTTCATGG	20	59.99	50	GCTGCAGTGAGTGAGTGACC	20	59.61	60	114
FL	1356	TRINITY_DN13500_c0_g1_i1	LtM 1356	CTG	TGGTCATTTCATTGCTTTGC	20	59.67	40	TTGAAGAGATGCGTGTGTGA	20	58.95	45	153
FL	1357	TRINITY_DN1357_c0_g1_i3	LtM 1357	CT	GAAGCTGTCCACCACCTTG	19	59.25	57.89	GTGATGTACGCCCCTTCTTC	20	59.56	55	182
FL	1358	TRINITY_DN13600_c0_g1_i1	LtM 1358	GAA	AGTGGTGCCAGTGATGATGA	20	60.12	50	TAATGAGCGAGCGAGATTCC	20	60.46	50	138
FL	1359	TRINITY_DN1362_c0_g1_i11	LtM 1359	TCA	TTGTCCTCCTCGGTTTCATC	20	60.05	50	GCAAGGGTGTTGGTGTGAAT	20	60.82	50	127
FL	1360	TRINITY_DN13698_c0_g1_i1	LtM 1360	AC	AGCTCCATCGACTGATCTTCA	21	59.97	47.62	CAGCAGCACTACTCGTCTGG	20	59.79	60	153
FL	1361	TRINITY_DN137_c0_g1_i2	LtM 1361	AAG	CACCATGACCCAAGAACTCA	20	59.52	50	CCTGGGCGAAGAAGAACTAC	20	58.93	55	153
FL	1362	TRINITY_DN13733_c0_g1_i2	LtM 1362	GGC	AGCAGTGCTCAACACTTCCA	20	59.62	50	TTATCCTCTCCGCTCTCCAA	20	59.91	50	150
FL	1363	TRINITY_DN13733_c0_g1_i2	LtM 1363	ATGG	TCAGTCAGCTTGGTGGAAGA	20	59.55	50	GCCTGATGATTACCTCTGCAC	21	59.71	52.38	167
FL	1364	TRINITY_DN13733_c0_g1_i2	LtM 1364	TAGC	CAGATTCTAGCGAAGCACGA	20	59.32	50	CGATGAGACTGGATGTGTGC	20	60.28	55	150
FL	1365	TRINITY_DN13752_c0_g1_i1	LtM 1365	GTC	ACTTGAGCTTCACCGACTGC	20	60.6	55	GAGGTCTCGCTTCTGCCATA	20	60.5	55	141
FL	1366	TRINITY_DN138_c0_g1_i4	LtM 1366	ATC	GGACAGGAAATATGAATTGTGC	22	58.44	40.91	GCAGTAGTCGAGTGGAGCAA	20	59.19	55	140
FL	1367	TRINITY_DN1383_c0_g1_i9	LtM 1367	TAC	CACTTGCCCCAGACCATTAC	20	60.38	55	GGACTTGGTTTCTCCATCTCC	21	59.93	52.38	147
FL	1368	TRINITY_DN1385_c0_g1_i4	LtM 1368	GTA	GTCGGAGTAATGGAGCTGGA	20	60.22	55	GGCCGCCAAGAACTGATACT	20	61.53	55	154
FL	1369	TRINITY_DN1385_c0_g1_i4	LtM 1369	CGG	CCGTGCTCATCTCCTTGAG	19	59.51	57.89	CGAAGAAGGAGGAGGAGGAG	20	60.46	60	138
FL	1370	TRINITY_DN1385_c0_g1_i4	LtM 1370	GACG	CGGAGTAATGGTGGGTGGTA	20	60.63	55	TGGAGGAGAAGCTCAAGGAG	20	59.67	55	148
FL	1371	TRINITY_DN1385_c0_g1_i4	LtM 1371	TGGAGC	CGGAACGAAAGTGAACAGTG	20	59.33	50	CATCGCCGCCATTTACTACT	20	60.12	50	141
FL	1372	TRINITY_DN140_c0_g1_i5	LtM 1372	CAG	CTGCTGCTCAGGAAGATGC	19	59.83	57.89	AGAGGGGCCTCTGCTGATT	19	61.29	57.89	150
FL	1373	TRINITY_DN14014_c0_g1_i1	LtM 1373	TGC	TCCATGGCCTCTTTCATAGC	20	60.18	50	TTCATCAAATCCTGCTGGTG	20	59.65	45	150
FL	1374	TRINITY_DN14014_c0_g1_i1	LtM 1374	GTG	AAACACCAGCAGGATTTGATG	21	59.99	42.86	AACTAGTGCCCCACCACCTT	20	60.8	55	151
FL	1375	TRINITY_DN1416_c0_g1_i1	LtM 1375	CCT	CCAGCAACAACATCACCAGT	20	59.6	50	CCATGTCTTGGTTGCCATC	19	59.91	52.63	178
FL	1376	TRINITY_DN1416_c0_g1_i1	LtM 1376	CTG	CTCCTCCTCCTCCTCCTGAT	20	59.76	60	TAGGAGCAAGCACACAGCAT	20	59.62	50	153
FL	1377	TRINITY_DN1416_c0_g1_i2	LtM 1377	CCT	GCTTCAGGTTCACCATCTCC	20	59.66	55	TCCCTTGTCGTCTTCAACCT	20	59.7	50	148
FL	1378	TRINITY_DN14174_c1_g1_i1	LtM 1378	CTTC	CGCCATAGGGGTGATCTCT	19	60.04	57.89	GAAGAAGACAGCCAGGAAGC	20	59.17	55	186
FL	1379	TRINITY_DN1421_c0_g1_i7	LtM 1379	AGC	GAGCAGGTTCGGTGTTTAGC	20	59.88	55	TTGAGGAGACCATGGGAGAC	20	60.05	55	150
FL	1380	TRINITY_DN1421_c0_g1_i7	LtM 1380	AGC	TCTCCCATGGTCTCCTCAAC	20	60.05	55	GCAGTGATCCATCAGGGAGT	20	60.08	55	158
FL	1381	TRINITY_DN14229_c0_g1_i1	LtM 1381	GAG	GGCATGGGCAGATACAAACT	20	59.96	50	CACACAATCATGGAGGATGC	20	59.93	50	147
FL	1382	TRINITY_DN1427_c1_g1_i1	LtM 1382	GCG	GTCGCGACGAAACTCAAAAT	20	60.26	45	GCCTTCCAACCAGATTCCTC	20	60.97	55	123
FL	1383	TRINITY_DN14280_c0_g1_i1	LtM 1383	TGA	GCTGCAACAGTTCCTGATGA	20	59.99	50	GAGATATACCATGGGCAGCAG	21	59.57	52.38	143
FL	1384	TRINITY_DN1432_c0_g1_i7	LtM 1384	TCA	ATGTTCTGGCCATCAAGCTC	20	60.23	50	AAGGCATGCAAGACCTGGTA	20	60.66	50	147
FL	1385	TRINITY_DN1443_c0_g1_i6	LtM 1385	GA	CATCAAGGCCATCATCTTCA	20	59.6	45	GCATCCATCCCACAAAGTG	19	59.91	52.63	154
FL	1386	TRINITY_DN1443_c0_g1_i6	LtM 1386	CAC	CCATTCACACCATCATCCAG	20	59.76	50	TATCCCCTTGTTCGTTTTGG	20	59.79	45	154
FL	1387	TRINITY_DN14440_c0_g1_i1	LtM 1387	CA	CCTCAACTGAAGGTGAAGCAG	21	60.04	52.38	TTTCAGGATCTCCATTGCATC	21	60.03	42.86	148
FL	1388	TRINITY_DN14558_c0_g1_i1	LtM 1388	TC	AGGGAGATCAGTGTGAACAGC	21	59.32	52.38	GTGGTTTGGGTGAGAGCTTG	20	60.69	55	140
FL	1389	TRINITY_DN1463_c0_g1_i5	LtM 1389	GATA	TGCGCGGAGAGATTTTATTC	20	60.31	45	TCCAGGGTGAGCTAGACGAC	20	60.41	60	150
FL	1390	TRINITY_DN1463_c0_g1_i6	LtM 1390	GATA	TGCGCGGAGAGATTTTATTC	20	60.31	45	TCCAGGGTGAGCTAGACGAC	20	60.41	60	150
FL	1391	TRINITY_DN14644_c0_g1_i1	LtM 1391	GCG	CAGGATGGACAGGAATAGCC	20	59.51	55	AGTTCCATATCCCCTTCCTTC	21	58.4	47.62	160
FL	1392	TRINITY_DN14703_c0_g1_i1	LtM 1392	TCT	ATCTGGTCCTGCAGTCCATT	20	59.54	50	ATGCCATCTGTTTCCTGCTC	20	60.23	50	156
FL	1393	TRINITY_DN14705_c0_g1_i1	LtM 1393	AC	GGATCCAAACGATACCGTACT	21	57.94	47.62	GGTCGCCAAGTTTTTGTTTT	20	59.11	40	111
FL	1394	TRINITY_DN1476_c1_g1_i1	LtM 1394	GTG	AAAGGCCTCCTCTTCCTAGC	20	59.08	55	CCAGAACCAACTCCACTTCC	20	59.55	55	153
FL	1395	TRINITY_DN14787_c0_g1_i1	LtM 1395	GCG	GAAAAGACAGCAGGGAGACG	20	59.99	55	ATCAGGAGCCAAATCACCAC	20	59.93	50	173
FL	1396	TRINITY_DN14827_c0_g1_i1	LtM 1396	GCC	GGATAGAATCGGCGAAGAGG	20	61.05	55	AACGCAGCACTAAAATCCAGA	21	59.9	42.86	167
FL	1397	TRINITY_DN1486_c0_g1_i2	LtM 1397	GAAG	GGCTTACAGCAAGCAAGAGG	20	60.15	55	CCTTGAATGCAGCTTTGGTT	20	60.25	45	150
FL	1398	TRINITY_DN1489_c0_g1_i1	LtM 1398	GCT	CACTACCACCGCTACCCAAT	20	59.88	55	GACCCTGAACCAAACAGGAG	20	59.55	55	153
FL	1399	TRINITY_DN1489_c0_g1_i1	LtM 1399	GAGC	GGCAGCAGCTTCTCTGAATC	20	60.25	55	TCTCCTCCTCAAAGCCTCAG	20	59.67	55	143
FL	1400	TRINITY_DN14934_c0_g1_i1	LtM 1400	TGTGTC	GGGGGCTACTAGGCTTTCAC	20	60.1	60	AAATAGTCACGCAACTGCACA	21	59.41	42.86	159
FL	1401	TRINITY_DN150_c0_g1_i3	LtM 1401	CTC	CTTGATCTGCTCCGTCTTGG	20	60.93	55	ATGTGAAGGTGGAGGTCGAG	20	60.11	55	164
FL	1402	TRINITY_DN150_c0_g1_i3	LtM 1402	TGC	GGTCTCCTTCCAGTCGATCC	20	61	60	ACGTGTTCGACCCCTTCTC	19	60.1	57.89	158
FL	1403	TRINITY_DN1504_c1_g1_i1	LtM 1403	GCC	GCTAACTACCACCCCCGACT	20	60.38	60	TCATTGCTCGATCGATCTCC	20	61.27	50	145
FL	1404	TRINITY_DN1504_c1_g1_i1	LtM 1404	AAGG	CGCCGCAATAAAACCTCTAC	20	59.74	50	CCTCCGATCCGGCTATAAAC	20	60.78	55	142
FL	1405	TRINITY_DN1504_c1_g1_i1	LtM 1405	GACGA	CGCCGCAATAAAACCTCTAC	20	59.74	50	CCTCCGATCCGGCTATAAAC	20	60.78	55	142
FL	1406	TRINITY_DN1505_c0_g1_i6	LtM 1406	AGCC	CAGTTTGCGCTCCAGTAACA	20	60.05	50	CGAGCAGAGGTTTGTTTGGT	20	60.29	50	144
FL	1407	TRINITY_DN1505_c0_g1_i6	LtM 1407	ACTTCA	GAGGGAGGAACACACGGATA	20	59.93	55	TGCATTGAGAAGAGCAAAGC	20	59.3	45	148
FL	1408	TRINITY_DN15147_c0_g1_i1	LtM 1408	TTC	CAGCCCTCAGATCATCGAAT	20	60.18	50	TGGAAGAAGAAGAGCCTTGC	20	59.69	50	151
FL	1409	TRINITY_DN15202_c0_g1_i1	LtM 1409	ACC	AAAACGCCCATCATCGTTAC	20	59.83	45	GGCAATGGAGGTGTATACGG	20	60.21	55	156
FL	1410	TRINITY_DN15299_c0_g1_i1	LtM 1410	GGT	CATTTGGCTCCGGTTCTG	18	60.19	55.56	CCAAAGAAAAGGCAACTGAGA	21	59.48	42.86	153
FL	1411	TRINITY_DN1540_c0_g1_i4	LtM 1411	TGC	TGGCCACAAAGTACGACATC	20	59.57	50	GCCCTGAGAGAAGAAGTCCA	20	59.53	55	160
FL	1412	TRINITY_DN15433_c0_g1_i1	LtM 1412	GA	AAGCCCAAAGCCTCTGTGT	19	59.86	52.63	GTACCTCGCTTCTGCTCTCC	20	59.19	60	111
FL	1413	TRINITY_DN1546_c0_g1_i2	LtM 1413	GCT	GGAACAGGGAGGCTAGGAAC	20	60.07	60	TGTTTATCCACACGGAGCAG	20	59.72	50	172
FL	1414	TRINITY_DN15479_c0_g1_i1	LtM 1414	GAT	CAATCGCAGAATCCACCAAT	20	60.86	45	CCTCCAAGATACCCTGCTGA	20	60.21	55	154
FL	1415	TRINITY_DN15479_c0_g1_i2	LtM 1415	GAT	CAATCGCAGAATCCACCAAT	20	60.86	45	CCGTATCCACCCTTCCACTA	20	59.81	55	150
FL	1416	TRINITY_DN15533_c0_g1_i1	LtM 1416	TC	ACTCGCTGCGCTCTCTACTG	20	61.04	60	TCTTGATTCTCCCGGGTTC	19	60	52.63	123
FL	1417	TRINITY_DN15605_c0_g1_i1	LtM 1417	CCT	TCATACAGCCAAAAGAGAAGCA	22	60.02	40.91	CCACTCGAGCGTTTTCAGAT	20	60.4	50	156
FL	1418	TRINITY_DN15781_c0_g1_i1	LtM 1418	CG	AGATCACCAGCACCATCTCC	20	60.08	55	CGGTGTAGGAACGAACACG	19	60.16	57.89	153
FL	1419	TRINITY_DN1580_c0_g1_i6	LtM 1419	CGT	GACGGTGGCTGTCCAGTAGT	20	60.18	60	AGTACGTCGAGATGGGAAGC	20	59.31	55	146
FL	1420	TRINITY_DN1580_c0_g1_i6	LtM 1420	CTG	GACGGTGGCTGTCCAGTAGT	20	60.18	60	AGTACGTCGAGATGGGAAGC	20	59.31	55	146
FL	1421	TRINITY_DN1588_c0_g1_i7	LtM 1421	AAGA	TCATCGAACAGCTCCTGACA	20	60.56	50	TGTCTGAGGGACTCTGTTTGG	21	60.28	52.38	153
FL	1422	TRINITY_DN1597_c0_g1_i20	LtM 1422	CT	TGCGAGGAATCACGACAATA	20	60.22	45	CCTCGGTCAGTTCAGTCTGG	20	60.85	60	157
FL	1423	TRINITY_DN1597_c0_g1_i4	LtM 1423	CT	TGCGAGGAATCACGACAATA	20	60.22	45	CCTCGGTCAGTTCAGTCTGG	20	60.85	60	157
FL	1424	TRINITY_DN1597_c2_g1_i1	LtM 1424	TGC	TGCTGTTAACTGGCGAACAA	20	60.44	45	GGAGAGTCTAGCACAGGAGCA	21	59.76	57.14	142
FL	1425	TRINITY_DN1599_c0_g1_i5	LtM 1425	TTGA	AGTACAACAGCCATGCAACTG	21	58.87	47.62	CTTCGGCAGGATTTGTTAGC	20	59.85	50	153
FL	1426	TRINITY_DN16047_c0_g1_i1	LtM 1426	GCT	CCCAATGGATCCAAAACCT	19	59.59	47.37	AAGGTTCGAGAAATGCGTGA	20	60.78	45	149
FL	1427	TRINITY_DN16103_c0_g1_i1	LtM 1427	TA	GACGAGGAGTCATCGGTCTC	20	59.8	60	CACCGCAGTATACACTCATCG	21	59.23	52.38	157
FL	1428	TRINITY_DN16210_c0_g1_i1	LtM 1428	TGG	TAACGCCGCCATTGTAATAA	20	59.09	40	GCTCGTCAAGCTCAGCAAG	19	60.02	57.89	140
FL	1429	TRINITY_DN16611_c0_g1_i1	LtM 1429	TCC	GGGTTAGAGATGCGACGAAG	20	59.84	55	ATGAGGGACGACACAACACA	20	60	50	146
FL	1430	TRINITY_DN1670_c0_g1_i2	LtM 1430	CGT	CCACCTCGTTCTCGTCTACC	20	59.72	60	TCGGTGAGCGATCCTATCTT	20	59.8	50	142
FL	1431	TRINITY_DN1670_c0_g1_i2	LtM 1431	GCC	CCTGATCGTTCTCACCGACT	20	60.26	55	CGAGGGGAAGTCGACAACTA	20	60.25	55	162
FL	1432	TRINITY_DN1681_c0_g1_i5	LtM 1432	AG	CCTTGGCAGTCTCAGCTTCT	20	59.75	55	CTGAAAATTCCCCCAGAACA	20	59.9	45	171
FL	1433	TRINITY_DN16829_c0_g1_i1	LtM 1433	GATG	TCTTGTTGGGATTTGGGAAC	20	59.77	45	ACAAGATCATGTCGCTGCAC	20	59.87	50	159
FL	1434	TRINITY_DN16876_c0_g1_i2	LtM 1434	CGC	GAAGAAGACGAGCGCATTG	19	59.69	52.63	GCGAAATACAGGAGCACCAT	20	60.1	50	153
FL	1435	TRINITY_DN169_c1_g1_i3	LtM 1435	TA	TGGAGCATCACTCTCTGCAT	20	59.53	50	TTTGCATGAACTAGCAAGGTG	21	58.98	42.86	136
FL	1436	TRINITY_DN16915_c0_g1_i1	LtM 1436	GGA	TTATTTGTGCAGCAGATGTCG	21	59.89	42.86	TCCGCGAAACTTTTTCTTGT	20	59.86	40	144
FL	1437	TRINITY_DN170_c0_g1_i1	LtM 1437	AG	GGGGAGAGGATGGAGAAGAG	20	60.15	60	GAGGCATACCCTTGTCTTGC	20	59.7	55	148
FL	1438	TRINITY_DN170_c0_g1_i1	LtM 1438	TGC	TTCCTCCACCAAGAAAGTGG	20	60.08	50	TAAATGAGGGCAGCGAGAAC	20	60.35	50	158
FL	1439	TRINITY_DN170_c0_g1_i1	LtM 1439	CATCA	GACTTATGCCCAAACGATCC	20	59.39	50	GGACGTGGACTCGATGATCT	20	60.08	55	152
FL	1440	TRINITY_DN17074_c0_g1_i1	LtM 1440	CT	CTGGGCTGCTACCTGCTACT	20	59.66	60	TCAAGAAGAGTGGGGAAACG	20	60.22	50	140
FL	1441	TRINITY_DN171_c0_g1_i12	LtM 1441	AT	GCCAAGCCCAGAAGAACAT	19	60.21	52.63	GGCATGTCTGCAGTCAGAGT	20	59	55	141
FL	1442	TRINITY_DN171_c0_g1_i12	LtM 1442	ATAC	GCCAAGCCCAGAAGAACAT	19	60.21	52.63	GGCATGTCTGCAGTCAGAGT	20	59	55	141
FL	1443	TRINITY_DN171_c0_g1_i12	LtM 1443	CTTCA	ACTGCAGCTGCTCATCCAT	19	59.55	52.63	GCATCGTTAATGCGAAACAA	20	59.71	40	151
FL	1444	TRINITY_DN171_c0_g1_i4	LtM 1444	AT	GCCAAGCCCAGAAGAACAT	19	60.21	52.63	GGCATGTCTGCAGTCAGAGT	20	59	55	141
FL	1445	TRINITY_DN171_c0_g1_i4	LtM 1445	ATAC	GCCAAGCCCAGAAGAACAT	19	60.21	52.63	GGCATGTCTGCAGTCAGAGT	20	59	55	141
FL	1446	TRINITY_DN171_c0_g1_i4	LtM 1446	CTTCA	ACTGCAGCTGCTCATCCAT	19	59.55	52.63	GCATCGTTAATGCGAAACAA	20	59.71	40	151
FL	1447	TRINITY_DN1723_c0_g1_i3	LtM 1447	GCG	GAAGGCCATCTTCTTGCTGA	20	60.48	50	GTCGAGGAGATCCAGTCCAA	20	60.2	55	141
FL	1448	TRINITY_DN17374_c0_g1_i1	LtM 1448	TTC	GTTGCCGCTGACCTTCTT	18	58.96	55.56	AACGGCTAAGTGCTGTTGCT	20	60.08	50	156
FL	1449	TRINITY_DN17432_c0_g1_i1	LtM 1449	CTT	TCCAGCAACATCATCTCAGC	20	59.95	50	TGCTGTACGAGGACAACGAG	20	60.05	55	156
FL	1450	TRINITY_DN17432_c0_g1_i1	LtM 1450	TCG	TAGAGCCTCTTCACCGAAGC	20	59.72	55	GTCAGTGGAGGATCGTAGCC	20	59.69	60	157
FL	1451	TRINITY_DN17442_c0_g1_i1	LtM 1451	GCA	TCTTCTTTTCCTCTTCGTGTCC	22	59.86	45.45	TACTGAGCTCGGCCAACAG	19	60.14	57.89	159
FL	1452	TRINITY_DN17448_c0_g1_i1	LtM 1452	TCG	TTCTGGTCCTGGTCCTGGT	19	60.51	57.89	CTGCTCCTGCATCAACCTCT	20	60.55	55	162
FL	1453	TRINITY_DN17448_c0_g1_i1	LtM 1453	CTGGTC	GCAGGAGGTGAGGTGACATT	20	60.12	55	CTGCTCCTGCATCAACCTCT	20	60.55	55	200
FL	1454	TRINITY_DN1745_c0_g1_i1	LtM 1454	AGA	TTGGTTGGAAACATCGAAGG	20	60.86	45	GGCACAAACCGTAGGAGATG	20	60.52	55	159
FL	1455	TRINITY_DN17455_c0_g1_i1	LtM 1455	ATC	GGCAAATTTCCACAAGGATG	20	60.31	45	GTGCTGGGGGTGATGTTTAT	20	59.68	50	147
FL	1456	TRINITY_DN17455_c0_g1_i1	LtM 1456	ATC	GGCAAATTTCCACAAGGATG	20	60.31	45	GTGCTGGGGGTGATGTTTAT	20	59.68	50	147
FL	1457	TRINITY_DN1749_c1_g1_i5	LtM 1457	AGC	GTAACCATCAGACGCCAAGC	20	60.67	55	CGTCAGCATGTTGGAGAAGA	20	59.98	50	147
FL	1458	TRINITY_DN1749_c1_g1_i5	LtM 1458	CCG	CCAACATGCTGACGCTAGAA	20	60.01	50	CAAGTGCCAGAAGAAGAGCA	20	59.31	50	149
FL	1459	TRINITY_DN1749_c1_g1_i5	LtM 1459	CGC	GCTGCTCTTCTTCTGGCACT	20	59.9	55	GTGCAGTCCTTCTCCGTTGT	20	60.31	55	141
FL	1460	TRINITY_DN17551_c0_g1_i1	LtM 1460	AGCT	CTCTCCTTCTCCCCCATTTC	20	60.01	55	CGATTGAGAGCCAGGTCAGT	20	60.41	55	150
FL	1461	TRINITY_DN1762_c0_g1_i12	LtM 1461	GCG	GGTGAGCCAGAGGAGGAAAG	20	61.3	60	ACCTCGAAACAGGGTACGTG	20	60.03	55	122
FL	1462	TRINITY_DN17685_c0_g1_i1	LtM 1462	TGC	GAGCCTTCAGCTCCTTGAGA	20	59.83	55	GGGTTTGCTGGGGTTGTAAT	20	60.97	50	153
FL	1463	TRINITY_DN17715_c0_g1_i1	LtM 1463	GCC	GAAATCTGCATCTGCGTCGT	20	61.36	50	GGCGCTCGAACCATTGAT	18	62.15	55.56	139
FL	1464	TRINITY_DN17766_c0_g1_i1	LtM 1464	TTC	TGACTTGTGATGGCATCCTT	20	59.09	45	CTGCAATCCAGTGCCATCTA	20	59.82	50	143
FL	1465	TRINITY_DN17791_c0_g1_i1	LtM 1465	CGC	TCACCTTCGTGGGGTACTTG	20	60.94	55	AAGCCCTCCCAATCCATC	18	59.82	55.56	221
FL	1466	TRINITY_DN17839_c0_g1_i1	LtM 1466	TGC	GTATCGGTGGAATGGCACTT	20	59.82	50	CAGCGGCAGAGAGAAGACTC	20	60.43	60	158
FL	1467	TRINITY_DN17887_c0_g1_i1	LtM 1467	CT	CGCAGATCGAACTGAAGCTA	20	59.32	50	AACGAGGGAGAGAGGGGATA	20	60.03	55	147
FL	1468	TRINITY_DN17887_c0_g1_i1	LtM 1468	CGAT	TGGCTAGTCCAAGTCACACG	20	59.9	55	TGCCTCTTCTCGATTTCTCG	20	60.61	50	158
FL	1469	TRINITY_DN17887_c0_g1_i1	LtM 1469	GCACCA	ACCTGACGAGCGAGTTGATT	20	59.87	50	GCTGCGTGTGACTTGGACTA	20	60.06	55	137
FL	1470	TRINITY_DN17969_c0_g1_i1	LtM 1470	CGC	CGATGGAACCACATCTTCCT	20	59.93	50	AGATCGAGGTCCACAACCTG	20	60.11	55	148
FL	1471	TRINITY_DN17988_c0_g1_i1	LtM 1471	CTG	TGAGCATATACGCTGCCTTG	20	60	50	AAAGGCAAATGTCTGGTGGT	20	59.45	45	154
FL	1472	TRINITY_DN1799_c0_g1_i9	LtM 1472	CGC	CCCATTCTCGATGACTGCTT	20	60.22	50	GGACAAGCTCGAGGAGTACG	20	60.01	60	141
FL	1473	TRINITY_DN18120_c0_g1_i1	LtM 1473	CAG	CTGCAGGCTTACCAGCACTT	20	60.59	55	AACCAGTGTGTTCCGATTCC	20	59.83	50	158
FL	1474	TRINITY_DN18198_c0_g1_i1	LtM 1474	CTG	ACCATGGCAGGGTGTCTATC	20	59.81	55	TGCATCTCGGAACATGGTTA	20	60.07	45	159
FL	1475	TRINITY_DN18202_c0_g1_i1	LtM 1475	CTG	GGGTACGGGGGACTGTACTT	20	60.11	60	ATAATGGAGGGGACGAGGAG	20	60.29	55	158
FL	1476	TRINITY_DN18275_c0_g1_i1	LtM 1476	GGT	TAGAACGCAAGGATGGTGGT	20	60.52	50	GGTGGTCAGGTCACAGTTCA	20	59.55	55	186
FL	1477	TRINITY_DN18304_c0_g1_i1	LtM 1477	AGC	CTCCTCTTCTGCACGAGCTT	20	59.89	55	ACATTGATTAGGGGCACAGC	20	59.96	50	138
FL	1478	TRINITY_DN18304_c0_g1_i1	LtM 1478	AGCT	GATGGAGGAGAAAGCAGCAG	20	60.1	55	GCAGCAGTGCCATTGTTGTA	20	60.88	50	156
FL	1479	TRINITY_DN18365_c0_g1_i1	LtM 1479	TGA	CACGTATGGGGTTCCATTTC	20	60.05	50	GGGTGGTGTTACCTGACTCG	20	60.42	60	159
FL	1480	TRINITY_DN18369_c0_g1_i1	LtM 1480	AAG	CTCCGTCCCAGAGTATGTCC	20	59.53	60	ATGCGTACTGCAAATGATGG	20	59.57	45	150
FL	1481	TRINITY_DN18402_c0_g1_i1	LtM 1481	TGC	CTGGAGGCTGTTGCTCTTTC	20	60.13	55	AGCTGTTGCAGCAGAATGC	19	60.31	52.63	147
FL	1482	TRINITY_DN1842_c0_g1_i2	LtM 1482	GAG	GCTAGCTACTCCTCGGGTGA	20	59.6	60	AGAATGCAGAGGGAAGAGGA	20	58.97	50	149
FL	1483	TRINITY_DN1842_c0_g1_i2	LtM 1483	GCTA	TGGCTACCTACCGAGCTCAT	20	59.86	55	CAACAACTACTCACCCGAGGA	21	60.16	52.38	160
FL	1484	TRINITY_DN18457_c0_g1_i1	LtM 1484	CT	CATTCAGCAGCAGCTTTCAA	20	60.28	45	TGTCTGCTTGAACCAAGTGC	20	60.03	50	165
FL	1485	TRINITY_DN18457_c0_g1_i1	LtM 1485	GTT	AGGTGAAGGGATCGGAAGAG	20	60.59	55	CGGGTGAGTAACGCGTAAGA	20	61.2	55	154
FL	1486	TRINITY_DN1848_c0_g1_i8	LtM 1486	CA	TCTTCTTCGGTCTTGGATCG	20	60.33	50	GGAGGAGGGAGGAGACAAGT	20	59.66	60	180
FL	1487	TRINITY_DN18480_c0_g1_i1	LtM 1487	GGA	ATGGAAACGGAGCAGCAG	18	59.94	55.56	AGCAAGTGCTTGAAACAGCA	20	59.79	45	149
FL	1488	TRINITY_DN1851_c0_g1_i1	LtM 1488	CCA	TGCACCACCATCATATCCAT	20	59.61	45	GGTGGTGGTGGTTACCGTAG	20	60.15	60	159
FL	1489	TRINITY_DN1851_c0_g1_i1	LtM 1489	ACC	ACCGTACCCATAACCACCAC	20	59.45	55	AAGGCTGAACCAAAGAAGCA	20	59.99	45	168
FL	1490	TRINITY_DN1851_c0_g1_i6	LtM 1490	CCA	TGCACCACCATCATATCCAT	20	59.61	45	GGTGGTGGTGGTTACCGTAG	20	60.15	60	160
FL	1491	TRINITY_DN1851_c0_g1_i6	LtM 1491	ACC	CAGCTCCACCACTACGGTAAG	21	59.8	57.14	GGAGAATGCGTGATCTTGGT	20	60.08	50	144
FL	1492	TRINITY_DN1852_c0_g1_i1	LtM 1492	GAG	GTCATGAGGGCGGACATCT	19	61.07	57.89	GAGGAGCAGGAGGAGGACAT	20	60.76	60	149
FL	1493	TRINITY_DN1880_c0_g1_i2	LtM 1493	CT	CCAGAAACAAATTGCTCTCTCTC	23	59.53	43.48	GAGCTGGCTGCTATGTTGTG	20	59.62	55	135
FL	1494	TRINITY_DN1880_c0_g2_i1	LtM 1494	CT	CCAGAAACAAATTGCTCTCTCTC	23	59.53	43.48	GGTGGTTGCTGCTATGTGTG	20	60.18	55	133
FL	1495	TRINITY_DN1880_c0_g2_i1	LtM 1495	CAC	AGACGGGTACAGAAATGTGGA	21	59.46	47.62	GGAACGAGTCTTCTGGCAGT	20	59.45	55	129
FL	1496	TRINITY_DN189_c0_g1_i1	LtM 1496	TCT	AGGCGGCATACTCTTCCTTT	20	60.23	50	GGTTGAGGATGTTGATGAGGA	21	59.92	47.62	149
FL	1497	TRINITY_DN1895_c1_g1_i1	LtM 1497	TA	GTTGCCGCTCTCAAGCTCT	19	60.84	57.89	TGGCCAGCTTGCTGTTGTAT	20	61.77	50	150
FL	1498	TRINITY_DN18994_c0_g1_i1	LtM 1498	CTT	GCGCACAACTATGGGAGAAT	20	60.1	50	TGACACTACCAGCACATATCGAG	23	60.2	47.83	163
FL	1499	TRINITY_DN190_c1_g1_i2	LtM 1499	TCC	TCATGGCCTCGTCCTCAT	18	60.16	55.56	CAGCCCAGGAGTGTTTCTTG	20	60.82	55	145
FL	1500	TRINITY_DN19020_c0_g1_i1	LtM 1500	AGCT	GGAGGAGCCATGCTAGTTGA	20	60.36	55	GGTGGCTACCTACAACACCAG	21	59.53	57.14	143
FL	1501	TRINITY_DN19020_c0_g1_i1	LtM 1501	CGAT	GAGGCTCCGGTTCTCTGAT	19	59.35	57.89	CGCGCTACCTGTTGAGAACT	20	60.59	55	135
FL	1502	TRINITY_DN19020_c0_g1_i1	LtM 1502	CCCCA	ATCCATGCCCCAACAAATAA	20	60.02	40	TCTCAAGATCCACCGTTCAA	20	59.21	45	146
FL	1503	TRINITY_DN19051_c0_g1_i1	LtM 1503	AGG	TCATTATCCTCAGAGGCTTGC	21	59.42	47.62	AGACAGACACGCCAGCAAAT	20	60.86	50	218
FL	1504	TRINITY_DN19051_c0_g1_i1	LtM 1504	GGT	ATTTGCTGGCGTGTCTGTCT	20	60.86	50	GCCATATCGGCAAATCTCTG	20	60.57	50	120
FL	1505	TRINITY_DN1921_c0_g1_i1	LtM 1505	CGC	CTGCTTCCTGAGGAGGAGAAT	21	59.96	52.38	AGCGCTGGTACGTAATTGCT	20	59.93	50	105
FL	1506	TRINITY_DN19230_c0_g1_i1	LtM 1506	GGC	CCGCCGAAATATCATCATCA	20	61.72	45	AGGAGGAGGAGCACAAGCAG	20	62.04	60	152
FL	1507	TRINITY_DN193_c0_g1_i14	LtM 1507	GTAT	TTGTAGCGGTCGAAATAGGC	20	60.23	50	TGTTCGACACATGGGAGAAA	20	60.09	45	130
FL	1508	TRINITY_DN193_c0_g1_i5	LtM 1508	GTAT	CAAGCTGCCACAAAACTGAA	20	60.03	45	ATAGGCCACCAATGCAACTC	20	59.96	50	148
FL	1509	TRINITY_DN1931_c0_g1_i3	LtM 1509	GCG	TAAGCGTCTCCGTGCACTC	19	60.15	57.89	AAAAGTTGCCACTTGCCTGT	20	59.78	45	177
FL	1510	TRINITY_DN1932_c0_g1_i1	LtM 1510	GGA	GGGGATTTGAGGTCGATTTT	20	60.13	45	CCCTCCCTTCACTCTCCTTC	20	60.19	60	169
FL	1511	TRINITY_DN19384_c0_g1_i1	LtM 1511	TCA	TCGAGCAATCTAACCTCCTCA	21	59.96	47.62	ATGGTGTTTGTGGTGTGTGC	20	60.34	50	137
FL	1512	TRINITY_DN19384_c0_g1_i1	LtM 1512	CAG	TCGAGCAATCTAACCTCCTCA	21	59.96	47.62	ATGGTGTTTGTGGTGTGTGC	20	60.34	50	137
FL	1513	TRINITY_DN194_c0_g1_i12	LtM 1513	TTG	CGGCGCTCTTCTTCTTGT	18	59.27	55.56	GCGACGTCATCAAGAGCTAC	20	58.63	55	129
FL	1514	TRINITY_DN194_c0_g1_i13	LtM 1514	TTG	CGGCGCTCTTCTTCTTGT	18	59.27	55.56	GCGACGTCATCAAGAGCTAC	20	58.63	55	129
FL	1515	TRINITY_DN194_c0_g1_i3	LtM 1515	TTG	CGGCGCTCTTCTTCTTGT	18	59.27	55.56	GCGACGTCATCAAGAGCTAC	20	58.63	55	129
FL	1516	TRINITY_DN194_c0_g1_i4	LtM 1516	TTG	CGGCGCTCTTCTTCTTGT	18	59.27	55.56	GCGACGTCATCAAGAGCTAC	20	58.63	55	129
FL	1517	TRINITY_DN194_c0_g1_i4	LtM 1517	ATAC	CCTCTGCAATCCACAGGAAG	20	60.79	55	AGTGTCCCTGAGGCGCTAT	19	59.84	57.89	153
FL	1518	TRINITY_DN194_c0_g1_i6	LtM 1518	TTG	CGGCGCTCTTCTTCTTGT	18	59.27	55.56	GCGACGTCATCAAGAGCTAC	20	58.63	55	129
FL	1519	TRINITY_DN194_c0_g1_i7	LtM 1519	TTG	CCGAAGCTGCTGCTGTTA	18	58.84	55.56	CCTTCAGCAAGAGCCTCAAC	20	60.13	55	178
FL	1520	TRINITY_DN194_c0_g1_i7	LtM 1520	TGG	CGGCGGGAAAGTAGTTGTAG	20	59.76	55	CGACTCCATCTGGTCATCCT	20	60.07	55	170
FL	1521	TRINITY_DN194_c0_g1_i7	LtM 1521	ATAC	CCTCTGCAATCCACAGGAAG	20	60.79	55	TTTGCCGAGAAAGTTTTTGC	20	60.36	40	119
FL	1522	TRINITY_DN194_c0_g1_i7	LtM 1522	GAGG	GTCGCTGAACTGCCAGAACT	20	60.6	55	TATCGGAATTCATCGCATCC	20	60.78	45	142
FL	1523	TRINITY_DN19453_c0_g1_i1	LtM 1523	TG	CCCTGTTGCTACAGACATCG	20	59.31	55	CGGAGCATCTTCTTCTCCAC	20	59.95	55	147
FL	1524	TRINITY_DN19453_c0_g1_i1	LtM 1524	TAGC	CCGAGCATTCAGTCACACAT	20	59.71	50	AATGGCTTGTCTGCTCCATC	20	60.23	50	154
FL	1525	TRINITY_DN195_c0_g1_i13	LtM 1525	CCAT	CTCCTGCTCGAACAGCCATA	20	61.47	55	CTCCTCACGATCTGGCATCT	20	60.37	55	126
FL	1526	TRINITY_DN1950_c0_g1_i11	LtM 1526	GTG	TCCCCGTTTAAGTGTTAGCC	20	59.09	50	GCAGCCTAAGAAGCACCATC	20	59.98	55	137
FL	1527	TRINITY_DN1950_c0_g1_i11	LtM 1527	TCTCC	CCACGAGAGCATGTGGTAGA	20	59.86	55	AATCCCCCGCATCCTAGAG	19	61.32	57.89	186
FL	1528	TRINITY_DN1950_c0_g1_i9	LtM 1528	GTG	ACTTGGAAGACTGCGGAGAA	20	59.99	50	ATTCGATATGCGCAACCTCT	20	59.7	45	133
FL	1529	TRINITY_DN1950_c0_g1_i9	LtM 1529	TCTCC	CCACGAGAGCATGTGGTAGA	20	59.86	55	AATCCCCCGCATCCTAGAG	19	61.32	57.89	186
FL	1530	TRINITY_DN19599_c0_g1_i1	LtM 1530	GCT	GGTTGCATCTGCGACTGTT	19	59.85	52.63	AGCAACTGCAACAGCAACAA	20	60.64	45	166
FL	1531	TRINITY_DN19599_c0_g1_i1	LtM 1531	TGC	GTTGCAGTTGCTGCTGTTGT	20	60.1	50	TCGCAAACTCTACTGCTGTCA	21	59.8	47.62	169
FL	1532	TRINITY_DN1961_c0_g1_i5	LtM 1532	GGT	TGAGTCCTCGCTCATTGTGA	20	60.56	50	TAACCAGCAAAGACCCATCG	20	61.02	50	154
FL	1533	TRINITY_DN1961_c0_g1_i5	LtM 1533	GGC	CTTTTGGTTGGTGAGGTGGT	20	59.86	50	GCGGTGGTGGTTACTTTGTC	20	60.42	55	166
FL	1534	TRINITY_DN1962_c0_g1_i1	LtM 1534	CT	GCCAGGGAGTGTTTGCTAAG	20	59.88	55	CACCAGAACTAGCGGAAGAGA	21	59.62	52.38	156
FL	1535	TRINITY_DN1962_c0_g1_i7	LtM 1535	TC	TGAATGGGCATTAGCTGTTC	20	58.72	45	CACCAGAACTAGCGGAAGAGA	21	59.62	52.38	145
FL	1536	TRINITY_DN19711_c0_g1_i1	LtM 1536	TGA	GACCCTGAATTTGACCCTGA	20	59.9	50	GCGGAAAGACAGATTTGCAC	20	60.79	50	145
FL	1537	TRINITY_DN19855_c0_g1_i1	LtM 1537	TCC	CATGCACCATTTTCTTCCAA	20	59.52	40	TGACTCTGCTGAAAAGGAGGA	21	60.12	47.62	144
FL	1538	TRINITY_DN19936_c0_g1_i1	LtM 1538	ATC	TCATCACCATCCACTTCAACA	21	59.95	42.86	ACCCTGTTGAGGGCCTAGAA	20	61.01	55	151
FL	1539	TRINITY_DN1994_c0_g1_i6	LtM 1539	CCG	TCGTACACCTTGCACTCGTC	20	59.9	55	ACAACGAGTGGGGATACAGC	20	60	55	151
FL	1540	TRINITY_DN19974_c0_g1_i1	LtM 1540	CTT	GGCTTTCTTCTCCTTCTTCTCC	22	59.97	50	CGGCATTATCTCCCAAGAAG	20	59.66	50	164
FL	1541	TRINITY_DN20_c0_g1_i2	LtM 1541	GCG	ACTGAGACCAGCGAAAAGGA	20	59.99	50	GAAGATTGTGGTGCGCTGTA	20	59.87	50	155
FL	1542	TRINITY_DN20_c0_g1_i9	LtM 1542	GCG	ACTGAGACCAGCGAAAAGGA	20	59.99	50	GAAGATTGTGGTGCGCTGTA	20	59.87	50	154
FL	1543	TRINITY_DN20043_c0_g1_i3	LtM 1543	GAG	ACGAGCTGGTGATGTCACTG	20	59.9	55	CTCTGCCAGAACTGCTTCCT	20	59.75	55	166
FL	1544	TRINITY_DN20136_c0_g1_i1	LtM 1544	AAG	AACCATTTCGGCCATGAATA	20	60.15	40	TTCTTCCTCCTCCTCCTCGT	20	60.33	55	147
FL	1545	TRINITY_DN20136_c0_g1_i1	LtM 1545	GAG	AACCATTTCGGCCATGAATA	20	60.15	40	CCAGCTCCGTAAGCTCTTCTT	21	60.16	52.38	166
FL	1546	TRINITY_DN20150_c0_g1_i1	LtM 1546	GCT	GGAATCGCTTATGTGATCCTG	21	59.54	47.62	CCTTCAGTCCCAACCATCTC	20	59.51	55	152
FL	1547	TRINITY_DN202_c0_g1_i12	LtM 1547	CGG	CTCCTGCTCCTGAACCTGCT	20	62.04	60	AACGCACCACCTCGCTTT	18	61.81	55.56	162
FL	1548	TRINITY_DN202_c0_g1_i12	LtM 1548	TCCT	GCTTGCTTGTTCCACGTACA	20	59.91	50	AAATTGCAGTTCCGAGTTGG	20	60.11	45	152
FL	1549	TRINITY_DN202_c0_g1_i12	LtM 1549	CTCCTG	CTGCAGTAGGGGAGGACGTT	20	61.6	60	AACGCACCACCTCGCTTT	18	61.81	55.56	209
FL	1550	TRINITY_DN202_c0_g1_i5	LtM 1550	CTG	ATCTCCCCGATGGTCTTCTT	20	59.9	50	CTCTCCACGGAGGACCTCTT	20	60.78	60	190
FL	1551	TRINITY_DN20222_c0_g1_i1	LtM 1551	GGC	ATGGGAGGGGAAGAAGAGAA	20	60.01	50	ATCTCCCTCCCGAATCTCTC	20	59.59	55	138
FL	1552	TRINITY_DN2026_c0_g1_i13	LtM 1552	TC	CTATCGCCCTTAGCCTCTCC	20	60.32	60	GATTCAAACCATGCGTGATG	20	59.93	45	155
FL	1553	TRINITY_DN2026_c0_g1_i13	LtM 1553	TCA	GGGGGCAATTGAGAGATATG	20	59.34	50	TTGAGCGCACTCTTCTCTGA	20	60.01	50	173
FL	1554	TRINITY_DN2026_c0_g1_i13	LtM 1554	TCATCC	CACGGTCTGAATCATCCTCA	20	59.63	50	GTCTGATCGCTCCCTCTCTG	20	60.1	60	156
FL	1555	TRINITY_DN20295_c0_g1_i1	LtM 1555	GCT	CTTGACACCCGTCAACAATG	20	60	50	CTCGGAAGATGACCTGCTGT	20	60.41	55	154
FL	1556	TRINITY_DN20541_c0_g1_i1	LtM 1556	TCG	GGCACCTATGACCAGTTCGT	20	60	55	CAGTTCTCGTATTCGATCCTCA	22	59.34	45.45	144
FL	1557	TRINITY_DN20587_c0_g1_i1	LtM 1557	TGC	GGGAACAGAAACACCACCAA	20	60.79	50	TCTAGAGTCCACTGCCACTCC	21	59.46	57.14	156
FL	1558	TRINITY_DN2060_c0_g1_i2	LtM 1558	TCT	GTCCGACATCTCCAACCAAC	20	60.37	55	CCTCGGCTTGCTTTTATACG	20	59.87	50	150
FL	1559	TRINITY_DN20718_c0_g1_i1	LtM 1559	GCC	CAGCTCGCGGTCAAAGAT	18	60.1	55.56	CTGCCACCTTCTCTCCAGAC	20	59.99	60	106
FL	1560	TRINITY_DN20723_c0_g1_i1	LtM 1560	CT	TCTCCAGCTCCTCGCTACTC	20	59.85	60	CCATGTTCTTGCATCTCTGC	20	59.4	50	148
FL	1561	TRINITY_DN20727_c0_g1_i1	LtM 1561	GCA	CCTCTTCCTTCTGCCCATAG	20	58.88	55	CAAATAAAGGCAGCCACGTT	20	60.13	45	112
FL	1562	TRINITY_DN20767_c0_g1_i1	LtM 1562	CCT	GCTGGTGTTGTTGTTGTTGC	20	60.21	50	CACCACCACCACATGAAGAG	20	60	55	141
FL	1563	TRINITY_DN20767_c0_g1_i1	LtM 1563	GTG	GCTGGTGTTGTTGTTGTTGC	20	60.21	50	CCGAAAGGATCGTCAGGTC	19	60.61	57.89	168
FL	1564	TRINITY_DN20797_c0_g1_i1	LtM 1564	CTGGA	GCATATGTTGCACTCGAAGC	20	59.45	50	ATCAGATCGACCGCTGCTAC	20	60.39	55	141
FL	1565	TRINITY_DN20833_c0_g1_i1	LtM 1565	TCA	ACTGCTTGCCATTCACCTCT	20	59.87	50	AATGGTACCGTAGCCACTGC	20	60.02	55	160
FL	1566	TRINITY_DN20843_c0_g1_i1	LtM 1566	AG	GGGCAAGGTCAAACATGAGA	20	61.05	50	TATCAACCCCAATGGTCCAC	20	60.44	50	143
FL	1567	TRINITY_DN20894_c0_g1_i1	LtM 1567	TTC	ATTGCCTGCAAGTGAGGTGT	20	60.72	50	CACTTCTAGCGCGAATGGTT	20	60.41	50	146
FL	1568	TRINITY_DN20910_c0_g1_i1	LtM 1568	GCG	CAAATTGGATGAGGGATCGT	20	59.75	45	GTATCCGCCATTCCAGTCAT	20	59.78	50	154
FL	1569	TRINITY_DN21014_c0_g1_i1	LtM 1569	CTG	ACCCTCCTGCTAAGGCTCTC	20	59.98	60	GGCAGGAGATCAGATCGAAG	20	59.91	55	152
FL	1570	TRINITY_DN2106_c0_g2_i2	LtM 1570	TGC	ACGTCATGCTCACTGTTTGG	20	59.75	50	GACGACATCCAAGGGTCAAG	20	60.51	55	169
FL	1571	TRINITY_DN21205_c0_g1_i1	LtM 1571	CGG	ACGAGGCCGTAGACGAAGA	19	60.95	57.89	ACATGCTGGGCGTGTACCT	19	61.56	57.89	157
FL	1572	TRINITY_DN2122_c0_g1_i4	LtM 1572	AGC	ATGATAGCCTCTGCCTCTGC	20	59.56	55	GCAAAGGAGCCCTGAAAGTA	20	59.45	50	148
FL	1573	TRINITY_DN21221_c0_g1_i1	LtM 1573	CGC	GCGCATGTCTTTCTTGATGA	20	59.96	45	GAGATGAGCTCGTCCTTCG	19	58.63	57.89	132
FL	1574	TRINITY_DN21222_c0_g1_i1	LtM 1574	ATCC	CGAACCCACAATCTCCTCAT	20	59.93	50	GTGTGTGTGTGTTTGGACGA	20	58.99	50	150
FL	1575	TRINITY_DN21248_c0_g1_i1	LtM 1575	TAT	CCTTTTTCTCTCTCCCTACCTTT	23	58.53	43.48	TGCTGGTGTTAATCCCAATG	20	59.4	45	155
FL	1576	TRINITY_DN21312_c0_g1_i1	LtM 1576	GCA	CCGAAATCAAACATCCCTTT	20	58.88	40	GGCATCGAACTGACTGATGA	20	59.79	50	149
FL	1577	TRINITY_DN21378_c0_g1_i1	LtM 1577	GGC	AGCTGCTGCACCTGTCGAT	19	62.18	57.89	GAATCAGCGGGGAAAGAATC	20	60.91	50	214
FL	1578	TRINITY_DN2138_c0_g1_i1	LtM 1578	CTG	TGTTTTCGGGGCATAGAGTC	20	60.07	50	AATGAAGCGAGTTCGTGGAC	20	60.26	50	158
FL	1579	TRINITY_DN21382_c0_g1_i1	LtM 1579	CTT	GCCGGAGTAGAAGTTGAACG	20	59.88	55	GAGAAGTCCAACTGGGCTGA	20	60.39	55	153
FL	1580	TRINITY_DN21401_c0_g1_i1	LtM 1580	TTC	TCTGCAGAGTTTGTGGTTGC	20	60.03	50	CTCGTCGTCGTCCTGAAAAC	20	60.83	55	138
FL	1581	TRINITY_DN21466_c0_g1_i1	LtM 1581	ACG	GCTGCTTCTTCTTGCGTTG	19	59.88	52.63	GAGCCACAGCCACCAATAAT	20	59.96	50	152
FL	1582	TRINITY_DN21473_c0_g1_i1	LtM 1582	GGC	CAAAGGCCCTCTCAAGAAGA	20	59.54	50	AGGAGCAGAGACGTCGATTG	20	60.55	55	151
FL	1583	TRINITY_DN21495_c0_g1_i1	LtM 1583	GAC	GGTACCACACCGGAACAAGA	20	60.81	55	AGTGGGAGATGCATTCAAGG	20	60.07	50	147
FL	1584	TRINITY_DN21543_c0_g1_i1	LtM 1584	CGG	AACTTGGGGCGTTGACCT	18	60.51	55.56	CAGCAAAGAGGAGGAAATGG	20	59.81	50	167
FL	1585	TRINITY_DN21569_c0_g1_i1	LtM 1585	CGT	GTCCTGGACGAGAAGGACTC	20	58.82	60	CGTCGTCATCACCTTCGAC	19	60.26	57.89	150
FL	1586	TRINITY_DN21627_c0_g1_i1	LtM 1586	CCA	CGGCACCAAAAACAACTGAT	20	60.92	45	CGGGTGAGTTTGTTGCTCAT	20	61.1	50	165
FL	1587	TRINITY_DN2171_c0_g1_i5	LtM 1587	CAC	GCAACCTTCAGGAGATCTGG	20	59.8	55	AATCTGTTCGCTTCGACCAC	20	60.26	50	172
FL	1588	TRINITY_DN21717_c0_g1_i1	LtM 1588	GCT	TCTCATCAGACGCCTCCAG	19	60.08	57.89	AGCCCTGAAGTTGAGCATGT	20	59.87	50	154
FL	1589	TRINITY_DN21749_c0_g1_i1	LtM 1589	TCCT	CTGGTCGGGTTTAAGTGGTG	20	60.4	55	CGGCAGGAAGAGAGAGAAGA	20	59.82	55	162
FL	1590	TRINITY_DN218_c1_g1_i1	LtM 1590	AC	GAACAAAATGTCGCGGAAA	19	59.66	42.11	TCTTCTTCCTCAAGACAGAGTCA	23	58.32	43.48	163
FL	1591	TRINITY_DN2182_c0_g1_i1	LtM 1591	TGC	CTGAAGGGGATCGATCATTG	20	60.42	50	GGCTCATTGAGTCCAAGGTG	20	60.66	55	149
FL	1592	TRINITY_DN2186_c0_g1_i16	LtM 1592	CTG	TGCAACCTACTGACGGACTG	20	59.9	55	GCAAGCAGTGAGCAACTGAA	20	60.33	50	155
FL	1593	TRINITY_DN21870_c0_g1_i1	LtM 1593	AT	AGTCTGGCTTGCGAAACAAT	20	59.88	45	GGCTAAAAGCTGTGAATTTTGC	22	60.26	40.91	149
FL	1594	TRINITY_DN21891_c0_g1_i1	LtM 1594	ATC	GCTTAACCCAAGGCTACACG	20	59.77	55	GCCTCTTCGCCGTAGTAAAG	20	59.13	55	155
FL	1595	TRINITY_DN221_c0_g2_i1	LtM 1595	GCG	CGTGCCCCAGTAGAAGGTTA	20	60.12	55	CGAGTCACACTCGGGTCAT	19	59.68	57.89	149
FL	1596	TRINITY_DN22189_c0_g1_i2	LtM 1596	GCT	TCTCTCCTCGTTCCTTCTCC	20	58.54	55	AGAGCCACAGAAGACGAAGC	20	59.75	55	155
FL	1597	TRINITY_DN22189_c0_g1_i2	LtM 1597	CGT	TCTCTCCTCGTTCCTTCTCC	20	58.54	55	AGAGCCACAGAAGACGAAGC	20	59.75	55	155
FL	1598	TRINITY_DN22339_c0_g1_i1	LtM 1598	CTC	TGGATTTGTCCCAAGAAGAGA	21	59.66	42.86	CGGCCTACTACTTCGAGTGC	20	60.04	60	146
FL	1599	TRINITY_DN22374_c0_g1_i2	LtM 1599	AAT	ATTTCTCTGTACCAACCAAACC	22	57.15	40.91	GATGGTAACACGGATCCAAA	20	58.27	45	140
FL	1600	TRINITY_DN2238_c0_g1_i7	LtM 1600	TTC	TCATGCACTCTGGCTCTTTG	20	60.14	50	TGCCTCCCAAGAAGAAGAAG	20	59.54	50	149
FL	1601	TRINITY_DN2238_c0_g1_i7	LtM 1601	CTT	TCATGCACTCTGGCTCTTTG	20	60.14	50	TGCCTCCCAAGAAGAAGAAG	20	59.54	50	149
FL	1602	TRINITY_DN2238_c0_g1_i7	LtM 1602	TCT	GCTGGTGGTGGTTCTTCTTC	20	59.7	55	GACAAGCTGGAGGCTACGAG	20	60.16	60	162
FL	1603	TRINITY_DN22394_c0_g1_i1	LtM 1603	GCT	GACATGGGATCGATGACCTC	20	60.3	55	CTCCCACCAGCATTCTCATT	20	60.07	50	132
FL	1604	TRINITY_DN22401_c0_g1_i1	LtM 1604	AG	CCTTGCCTTCATGTTTGTCA	20	59.69	45	GCATCCCCGAGAGACAATAG	20	59.65	55	156
FL	1605	TRINITY_DN22417_c0_g1_i1	LtM 1605	CTT	CGCCTTTTCTCCTTCTCCTT	20	59.96	50	CACCACAATCTGCCTCAGTG	20	60.31	55	145
FL	1606	TRINITY_DN22417_c0_g1_i1	LtM 1606	TTCTCC	GCCTCTTGCTCCTTCTCCTC	20	60.62	60	TGCAGAGGATGGTAATGTGG	20	59.52	50	155
FL	1607	TRINITY_DN2243_c0_g1_i1	LtM 1607	CCG	CCGGTGATCTCGAAGAGGTA	20	60.21	55	CGGCAACTTCTACCACCACT	20	60.17	55	138
FL	1608	TRINITY_DN22436_c0_g1_i1	LtM 1608	CTC	CTTTAATCCTGCCCCATTTG	20	59.41	45	AGCTCGGCGGAGAAGATACT	20	60.5	55	146
FL	1609	TRINITY_DN2246_c0_g1_i10	LtM 1609	TCC	CCGAGCTTCGAGTTCTTCAC	20	60.13	55	CAGACCTTCCCGATGCTATT	20	59.15	50	155
FL	1610	TRINITY_DN2246_c0_g1_i10	LtM 1610	CCG	CCGAGCTTCGAGTTCTTCAC	20	60.13	55	CAGACCTTCCCGATGCTATT	20	59.15	50	155
FL	1611	TRINITY_DN2252_c0_g1_i1	LtM 1611	TCG	AACGGACACCTCCACCTATG	20	59.84	55	ATCTGGCAGTCAGGCACAG	19	60	57.89	149
FL	1612	TRINITY_DN22568_c0_g1_i1	LtM 1612	GA	CTGGGAAATAAGGCATGGTG	20	60.32	50	CACTGCAGGTGCAGCAGATA	20	61.19	55	148
FL	1613	TRINITY_DN22662_c0_g1_i1	LtM 1613	CT	TATCAGGGGAGGGAGAGGAC	20	60.41	60	CACGAGGGAAAACAGAGGAA	20	60.22	50	152
FL	1614	TRINITY_DN22662_c0_g1_i1	LtM 1614	TC	TATCAGGGGAGGGAGAGGAC	20	60.41	60	CACGAGGGAAAACAGAGGAA	20	60.22	50	152
FL	1615	TRINITY_DN22677_c0_g1_i1	LtM 1615	CCT	AGCTCCAGAGCCAGGGATAG	20	60.88	60	AAATGCGAGCGTAACCAACT	20	59.77	45	148
FL	1616	TRINITY_DN22759_c0_g1_i1	LtM 1616	GGAT	GACGTGTGTGTCCATGAAGC	20	60.17	55	GAGAAGCAGAGCAACCCAAC	20	60	55	136
FL	1617	TRINITY_DN22759_c0_g1_i1	LtM 1617	TTGG	GACGTGTGTGTCCATGAAGC	20	60.17	55	AGAGAGTGGGATGGGAGGAG	20	60.6	60	160
FL	1618	TRINITY_DN22759_c0_g1_i1	LtM 1618	AAAG	CCTTCCGCATCTTCAACTCT	20	59.43	50	CGCCAAGTGCAAGACAGAT	19	60	52.63	159
FL	1619	TRINITY_DN22769_c0_g1_i3	LtM 1619	CG	ATCCGTCCGTCCGTCTTGT	19	62.88	57.89	GAACACCACCAACACCAAGC	20	61.42	55	153
FL	1620	TRINITY_DN22769_c0_g1_i3	LtM 1620	TCCG	AGCATGTTCGTTCCAAGACA	20	59.29	45	CGATCTGATCTCTCCACACG	20	59.37	55	237
FL	1621	TRINITY_DN22769_c0_g1_i3	LtM 1621	ATTA	AGGCAGGCACTCCATGTTAT	20	59.58	50	GCAGTCTAGCAGGGTTGGTG	20	60.85	60	173
FL	1622	TRINITY_DN22769_c0_g1_i6	LtM 1622	CG	ATCCGTCCGTCCGTCTTGT	19	62.88	57.89	GAACACCACCAACACCAAGC	20	61.42	55	153
FL	1623	TRINITY_DN22769_c0_g1_i6	LtM 1623	TCCG	AGCATGTTCGTTCCAAGACA	20	59.29	45	CGATCTGATCTCTCCACACG	20	59.37	55	237
FL	1624	TRINITY_DN22824_c0_g1_i1	LtM 1624	CAA	GCGAAATCACAAACCCTAGC	20	59.71	50	CCAAAGGCTCATGGTGTTC	19	59.07	52.63	146
FL	1625	TRINITY_DN22888_c0_g1_i2	LtM 1625	GCATA	GCAATGTCCTTTTTAGGAGGAA	22	59.61	40.91	TGCTTGTTTTCAATGGGACA	20	60.09	40	136
FL	1626	TRINITY_DN22990_c0_g1_i1	LtM 1626	GGT	GTGTTGGCTGGATGGAGTTT	20	59.97	50	CGTCCACACACCATTACCAC	20	59.73	55	135
FL	1627	TRINITY_DN22990_c0_g1_i1	LtM 1627	CGGG	AGGTCGAAAACCCAAAAAGG	20	60.32	45	AAACTCCATCCAGCCAACAC	20	59.97	50	145
FL	1628	TRINITY_DN23_c1_g1_i1	LtM 1628	CGT	GAGAGGCAGAGAACGGATGA	20	60.5	55	ACGAGGTGCTCTTCATCTCC	20	59.41	55	157
FL	1629	TRINITY_DN23_c1_g1_i1	LtM 1629	CGG	GAGAGGCAGAGAACGGATGA	20	60.5	55	ACGAGGTGCTCTTCATCTCC	20	59.41	55	157
FL	1630	TRINITY_DN23010_c0_g1_i1	LtM 1630	CAT	TTAATTTGGCTCGGGGAGAT	20	60.76	45	AAAAGAGGCCAGAACTGCAA	20	59.99	45	134
FL	1631	TRINITY_DN23080_c0_g1_i1	LtM 1631	GAGC	CGACCTCGCCATGATCTAAT	20	60.06	50	GTCGATCTCTCCTCCATCCA	20	60.16	55	186
FL	1632	TRINITY_DN23103_c0_g1_i1	LtM 1632	AC	TCCCAAATACAGAGCCCAAG	20	60.07	50	TGCACATACACATGCACCAG	20	60.19	50	153
FL	1633	TRINITY_DN23118_c0_g1_i1	LtM 1633	TTATT	TGATGACTGATGGTGCTCGT	20	60.28	50	CGGTGCCCTTCAACTTCTAC	20	59.73	55	146
FL	1634	TRINITY_DN23142_c0_g1_i1	LtM 1634	CGG	GGAGCTGAGCGAAACGAA	18	60.22	55.56	CACCACCATCAACCCTTCTT	20	59.82	50	144
FL	1635	TRINITY_DN2323_c0_g1_i3	LtM 1635	CCG	GAGTTCGAACGTCAGGAACG	20	60.83	55	GCGTTGTTGCCACAGTTATG	20	60.18	50	167
FL	1636	TRINITY_DN2323_c0_g1_i3	LtM 1636	CTC	GAGTTCGAACGTCAGGAACG	20	60.83	55	GCGTTGTTGCCACAGTTATG	20	60.18	50	167
FL	1637	TRINITY_DN23441_c0_g1_i1	LtM 1637	GAG	GCCTCCTCTTGTTCCACTTCT	21	59.87	52.38	GCTACTTCAGGCAGGACCAC	20	59.87	60	142
FL	1638	TRINITY_DN23478_c0_g1_i1	LtM 1638	CAAG	AGCGAGAGGCAGAGAGTGAG	20	60.03	60	GATTGGTCGACAAACCCAAC	20	60.22	50	163
FL	1639	TRINITY_DN23518_c0_g1_i1	LtM 1639	GT	CTAGTCTCCGGTCCGACAGT	20	59.33	60	GGAGTGGGCAGATTCTTGAC	20	59.66	55	141
FL	1640	TRINITY_DN23532_c0_g1_i1	LtM 1640	GCT	GCTATCCTTGTCACTGCCAGA	21	60.41	52.38	AAATCGACCGACCTGATGAT	20	59.37	45	133
FL	1641	TRINITY_DN23535_c0_g1_i1	LtM 1641	TCG	TCTTCGTCGTCGTCCGAGT	19	62	57.89	GACGCATCCAAAAGTACAACG	21	60.55	47.62	172
FL	1642	TRINITY_DN23577_c0_g1_i1	LtM 1642	ACC	GGACGGAGGAGATCCCTAAC	20	59.9	60	GGCAGCACCTGTTGTTACCT	20	60.18	55	166
FL	1643	TRINITY_DN23584_c0_g1_i1	LtM 1643	GGA	GACTTGGAGACGGCGAAGTA	20	60.4	55	AACGTGGTAGAAAGCGTTGC	20	60.31	50	187
FL	1644	TRINITY_DN2368_c0_g1_i2	LtM 1644	CAT	GAGCTCGGAAAGCAAAACTG	20	60.13	50	TGCAGAGAGTTGGGGAAATC	20	60.2	50	143
FL	1645	TRINITY_DN2378_c0_g1_i3	LtM 1645	TA	ACCAGAACCAAAACGCTGAC	20	60.16	50	CGAAATTTTCAGTGCCTGTG	20	59.32	45	147
FL	1646	TRINITY_DN2378_c0_g1_i3	LtM 1646	CGG	GAGGCAAAAGGAGATGTGGA	20	60.2	50	CCCTGCTTGGTTCCTCCTAC	20	61.01	60	159
FL	1647	TRINITY_DN23812_c0_g1_i1	LtM 1647	TCA	GGTCACCTGGGACATCTGTT	20	59.82	55	TTTCAATCGGTGCCATGATA	20	59.89	40	158
FL	1648	TRINITY_DN23814_c0_g1_i1	LtM 1648	GTTG	GGCCAAAGCCAACATAACAC	20	60.37	50	GCGATTCCATTTGACTTTCC	20	59.51	45	150
FL	1649	TRINITY_DN239_c0_g1_i1	LtM 1649	CAG	CAGGTAGGTAGCCACAGGTTG	21	59.66	57.14	CCATCATCCAGTACCCATCC	20	60.01	55	167
FL	1650	TRINITY_DN239_c0_g1_i1	LtM 1650	CGA	GCCATAGCTGTTGCCCTTC	19	60.76	57.89	GCCTCCTTCCTGATCCCTAC	20	60.04	60	162
FL	1651	TRINITY_DN2391_c0_g1_i1	LtM 1651	AT	GCGCAGTTTATCATGCTTCA	20	59.98	45	CCGGCCGTAGGTGATAGATA	20	59.94	55	173
FL	1652	TRINITY_DN24059_c0_g1_i1	LtM 1652	TGC	CAGCTGCTTGTTCTCATCCA	20	60.14	50	AGCGGTGGTGATTTTGGAAT	20	61.63	45	138
FL	1653	TRINITY_DN2419_c0_g1_i10	LtM 1653	TA	ACAGCAGTGGTGGAGTATGC	20	58.75	55	GGTGACGTCGTCTTATCCAAA	21	59.99	47.62	156
FL	1654	TRINITY_DN2419_c0_g1_i16	LtM 1654	TA	ACAGCAGTGGTGGAGTATGC	20	58.75	55	GGTGACGTCGTCTTATCCAAA	21	59.99	47.62	156
FL	1655	TRINITY_DN24193_c0_g1_i1	LtM 1655	GGA	TCTTCCTCTCCCTCACCTCA	20	59.91	55	ACTAGCTATGCGGAGCCATC	20	59.46	55	118
FL	1656	TRINITY_DN242_c0_g1_i6	LtM 1656	GCG	GTTTGAGAAGCTCCCGTGTC	20	59.85	55	CGCTCCATGAGCTACGTGT	19	60.02	57.89	171
FL	1657	TRINITY_DN242_c0_g1_i6	LtM 1657	GAC	GTTTGAGAAGCTCCCGTGTC	20	59.85	55	CGCTCCATGAGCTACGTGT	19	60.02	57.89	171
FL	1658	TRINITY_DN24300_c0_g1_i1	LtM 1658	GCT	GTCCTGTGGGTGTGGCTACT	20	60.03	60	AAGGCCTGCACTCAAGGATA	20	59.84	50	154
FL	1659	TRINITY_DN2431_c0_g1_i1	LtM 1659	GGAT	AATAAGGGGAGCCCTCAGAA	20	60.03	50	TATGAGGAGGACAGGGATGG	20	59.88	55	143
FL	1660	TRINITY_DN24439_c0_g1_i1	LtM 1660	TG	CCCTAGCACAAATCACCTCA	20	58.72	50	CATGGATCCCAGCTTACTTCA	21	60.08	47.62	171
FL	1661	TRINITY_DN24494_c0_g1_i2	LtM 1661	AGCT	GTGGAGGAAGACGAGTGGAA	20	60.24	55	GAAAAGGCTGTGCTTTCACC	20	59.86	50	156
FL	1662	TRINITY_DN2465_c0_g1_i11	LtM 1662	CTC	ACATCGGCAACATTCCAGAC	20	60.93	50	TGGATCTGTTGGAGAGGAACA	21	60.64	47.62	153
FL	1663	TRINITY_DN24680_c0_g1_i1	LtM 1663	TCA	GCTGCTGATGAAGACCCATT	20	60.23	50	CACCGCACGAGAACCATAC	19	60.13	57.89	146
FL	1664	TRINITY_DN24780_c0_g1_i1	LtM 1664	AT	AAGCTGCAATCATATGGGAAG	21	59.2	42.86	GCTGAAGCTCAAATGATGGA	20	58.95	45	184
FL	1665	TRINITY_DN2497_c0_g2_i4	LtM 1665	GGC	GGACGTACAGGTAGCACACCA	21	61.02	57.14	AACAGCGCCCTCTGGAAGT	19	62.3	57.89	179
FL	1666	TRINITY_DN250_c0_g1_i4	LtM 1666	CGG	CGAGGTGAAGAGGAAGGTGT	20	59.3	55	CCCCCATCTTAGTACCGTCA	20	59.81	55	152
FL	1667	TRINITY_DN250_c0_g1_i4	LtM 1667	GATCC	CGAGGTGAAGAGGAAGGTGT	20	59.3	55	CCCCCATCTTAGTACCGTCA	20	59.81	55	152
FL	1668	TRINITY_DN2501_c0_g1_i5	LtM 1668	GGC	TGCACAAGTTGTATGCAGGAG	21	59.92	47.62	TTTCCTTTCACCACGTAGCC	20	60.11	50	150
FL	1669	TRINITY_DN2503_c0_g2_i1	LtM 1669	CTT	TGAGGTGGATGCAGGTGTAA	20	60.11	50	ATGGGGATGATGATGGTGAT	20	59.83	45	150
FL	1670	TRINITY_DN2503_c0_g2_i1	LtM 1670	CAT	TGAGGTGGATGCAGGTGTAA	20	60.11	50	ATGATGGGGATGATGATGGT	20	59.83	45	153
FL	1671	TRINITY_DN2503_c0_g2_i1	LtM 1671	TCA	TCCTCAGCATCATCATCGTC	20	59.75	50	CCAGAGGGCAATCTACAAGC	20	59.84	55	144
FL	1672	TRINITY_DN25052_c0_g1_i1	LtM 1672	TGG	TCTTCCTCTCATCGCCTTTG	20	60.47	50	CATCGAGGAGGACGGAGAT	19	60.17	57.89	136
FL	1673	TRINITY_DN25091_c0_g1_i1	LtM 1673	CTG	TTGGGCTTTTGGCATAGTTC	20	60.07	45	TACCCTTACTCGAGCCACCA	20	60.65	55	158
FL	1674	TRINITY_DN25135_c0_g1_i1	LtM 1674	TCA	GGCACTTCATCTCCTGGACT	20	59.26	55	TCCTCTCAGTTGTTCTCCGTCT	22	60.43	50	150
FL	1675	TRINITY_DN25183_c0_g1_i1	LtM 1675	CT	TGTTTCTCACTCCGCTCTCC	20	60.53	55	CAGCGGCTTCAACATGAAC	19	60.41	52.63	147
FL	1676	TRINITY_DN25212_c0_g1_i1	LtM 1676	ACC	CGATATCCACCTCTAGCACCA	21	60.1	52.38	GGGGAATGCATAATGGAGAA	20	59.72	45	136
FL	1677	TRINITY_DN2530_c0_g2_i1	LtM 1677	ACA	CCGAACCACGACATCTTCTT	20	60.11	50	AGCGTGGCAAGAACTTCATC	20	60.41	50	156
FL	1678	TRINITY_DN25388_c0_g1_i1	LtM 1678	TCG	CCTGGAACCCCTTGTACTTG	20	59.44	55	GGGCAAGCAGATAATGAAGG	20	59.67	50	165
FL	1679	TRINITY_DN25429_c0_g1_i1	LtM 1679	CCT	GACTTGGAGAGCAGCACGA	19	60.29	57.89	GGCTCCCTCTCTTCTGGTTT	20	59.82	55	150
FL	1680	TRINITY_DN2550_c0_g1_i4	LtM 1680	TCA	AAGCACTGAAACATGCACGA	20	60.46	45	AGGATCATGGTTGGTTGCTC	20	59.93	50	149
FL	1681	TRINITY_DN2550_c0_g1_i4	LtM 1681	CGC	CTAGTTCCCTTCCCGCATC	19	59.64	57.89	AATCATCCACCACCAGAAGC	20	59.93	50	149
FL	1682	TRINITY_DN25537_c0_g1_i1	LtM 1682	AGG	ATTGAGGTCGAGCAGAATGC	20	60.37	50	CCGCTCTGGTTAAGCTATCG	20	60	55	160
FL	1683	TRINITY_DN2554_c0_g1_i1	LtM 1683	GCG	GGTGGTTAACCCCACCTGTA	20	59.57	55	AAGGGGAGGATGAGGATGAT	20	59.71	50	145
FL	1684	TRINITY_DN257_c0_g1_i4	LtM 1684	GCT	ATCATCCTCGCCTTTCCTCT	20	60.18	50	GCCAGCCAGGCTATCTATGA	20	60.34	55	159
FL	1685	TRINITY_DN2573_c0_g1_i2	LtM 1685	GCT	GCATCAGGTAACAGTGAATATGG	23	58.53	43.48	TGGAAGGAACATGGAAGAAGA	21	59.66	42.86	158
FL	1686	TRINITY_DN25777_c0_g1_i1	LtM 1686	GA	CCAGCTTGAGATAAGGAAGCA	21	59.6	47.62	GGGTGGACATGAGGAACAAC	20	60.22	55	150
FL	1687	TRINITY_DN2580_c1_g1_i1	LtM 1687	AGGA	TATTGCTGGACCCGTACTGA	20	59.15	50	TGGAAAGGGAAAATGAAAGG	20	58.99	40	145
FL	1688	TRINITY_DN25845_c0_g1_i1	LtM 1688	CAT	AACCAGCAATAGCCCATGAC	20	59.96	50	CCTGGGGACGAATTTTATGA	20	59.76	45	136
FL	1689	TRINITY_DN25871_c0_g1_i1	LtM 1689	TCC	GTCTACCTTCCCCTCCTCGT	20	59.56	60	TGGAGAATTTTGGGAGGATG	20	59.86	45	152
FL	1690	TRINITY_DN2600_c0_g1_i3	LtM 1690	TTCATC	CCAACATGAGGGCGAATTAC	20	60.33	50	AAGACGTGGATACCCTGCTG	20	60.13	55	151
FL	1691	TRINITY_DN26158_c0_g1_i1	LtM 1691	AG	AATCCCAAGCTGATGCTCTG	20	60.36	50	ACTGCTTCCTTCCCCTCCT	19	60.2	57.89	147
FL	1692	TRINITY_DN26158_c0_g1_i1	LtM 1692	GCAAG	AATCCCAAGCTGATGCTCTG	20	60.36	50	ACTGCTTCCTTCCCCTCCT	19	60.2	57.89	147
FL	1693	TRINITY_DN2619_c0_g1_i5	LtM 1693	TC	ATCAAGGAGCTGCGAGCTAA	20	60.26	50	TGGAGTTGTACAAGGCACCA	20	60.15	50	152
FL	1694	TRINITY_DN2619_c0_g1_i5	LtM 1694	AG	CGGCTTCTTCTTCCTCCTCT	20	60.09	55	GCCACAGCACCTCCATTATT	20	59.96	50	151
FL	1695	TRINITY_DN26214_c0_g1_i1	LtM 1695	GGCGA	AGAAGGCGATGGTGGAAGAC	20	61.57	55	GTTTTAAACGCCCCCACAC	19	60.22	52.63	164
FL	1696	TRINITY_DN26308_c0_g1_i1	LtM 1696	GCC	AGGTCGTGTCCTGAAGGTTG	20	60.15	55	AAGAGCGAGGACAAGTTCCA	20	59.99	50	195
FL	1697	TRINITY_DN2635_c0_g1_i15	LtM 1697	CGT	CCAGTCAATGGATCGTATCG	20	58.95	50	CTTAGGCCCTCTCGCTTACC	20	60.35	60	202
FL	1698	TRINITY_DN2635_c0_g1_i15	LtM 1698	GGC	GGGCAGTTCAGGTCGAGAT	19	60.22	57.89	GTGCCACATGCAGCTCAA	18	60.6	55.56	159
FL	1699	TRINITY_DN2635_c0_g1_i15	LtM 1699	ATGG	CACACCAACAGAAAGCGAAA	20	59.88	45	GCGATACGATCCATTGACTG	20	59.1	50	147
FL	1700	TRINITY_DN26422_c0_g1_i1	LtM 1700	CTT	GCGAACAGTTGACACGAATG	20	60.31	50	ACAGTGAGCGATGTGATGGA	20	60.28	50	162
FL	1701	TRINITY_DN2645_c0_g1_i1	LtM 1701	GAG	TCACGCTGGGGTTCTTCTT	19	60.79	52.63	GGAGATCAACTGCTGGGTGT	20	60.12	55	164
FL	1702	TRINITY_DN2645_c0_g1_i1	LtM 1702	GCT	GTACGTCAGCTTCAGCGTCA	20	60.21	55	CAGATCCGCCAAGATCAATAG	21	59.68	47.62	146
FL	1703	TRINITY_DN2645_c0_g1_i1	LtM 1703	TGGCCT	TCACGCTGGGGTTCTTCTT	19	60.79	52.63	GGAGATCAACTGCTGGGTGT	20	60.12	55	164
FL	1704	TRINITY_DN26520_c0_g1_i1	LtM 1704	TC	GTGTGTGACTCGGGGATTTC	20	60.37	55	CGGAAGAAGAGAGGGGAGAC	20	60.33	60	194
FL	1705	TRINITY_DN26523_c0_g1_i1	LtM 1705	TAA	ACGCGGACAGATTTAGCAGT	20	59.9	50	ACTTTGCATATGCGACTCTGTT	22	58.93	40.91	158
FL	1706	TRINITY_DN26523_c0_g1_i1	LtM 1706	TAGTAA	ACGCGGACAGATTTAGCAGT	20	59.9	50	ACTTTGCATATGCGACTCTGTT	22	58.93	40.91	158
FL	1707	TRINITY_DN26582_c0_g1_i1	LtM 1707	TCC	AGCAGACATCTCGCCGTTAT	20	59.87	50	CGATGATGACGAAGAGGACA	20	59.79	50	145
FL	1708	TRINITY_DN26624_c0_g1_i1	LtM 1708	CG	GCTTGGCTTCGGTTTGTTTA	20	60.24	45	GAGAGATGGATGTCCCCAAA	20	59.86	50	159
FL	1709	TRINITY_DN267_c1_g1_i1	LtM 1709	TGC	GATCAATGGGCGCTGCTA	18	60.89	55.56	GCCTTCACCCTACAGTCAGC	20	59.87	60	138
FL	1710	TRINITY_DN2683_c0_g1_i5	LtM 1710	GGT	ACCCGTGCTATCTCAGCATC	20	60.25	55	GAGGATCGAATCATGGAAGG	20	59.44	50	150
FL	1711	TRINITY_DN2683_c0_g1_i9	LtM 1711	GGT	AACCCGTGCTATCTCAGCAT	20	59.72	50	GAGGATCGAATCATGGAAGG	20	59.44	50	150
FL	1712	TRINITY_DN2693_c0_g1_i1	LtM 1712	CCA	CATCCAGCCGGTAAGGTTG	19	61.44	57.89	CGTCTCCCCTCCAGATACTTC	21	60.08	57.14	156
FL	1713	TRINITY_DN2693_c0_g1_i1	LtM 1713	GAG	GAGGGGTACGTCCAGGTAGA	20	59.01	60	TTCTTCTCTCCTCCACCCATT	21	60.06	47.62	141
FL	1714	TRINITY_DN2693_c0_g1_i1	LtM 1714	GAGG	GTAAGGTTGCCACCACCAC	19	58.84	57.89	TCGTCTCCCCTCCAGATACTT	21	60.08	52.38	147
FL	1715	TRINITY_DN26947_c0_g1_i1	LtM 1715	GGC	CTTGAGGCCGATCAACAAAC	20	60.64	50	CCTCCTCTGCTCTGCTCTGT	20	59.88	60	150
FL	1716	TRINITY_DN26947_c0_g1_i1	LtM 1716	CAGAG	CTTGAGGCCGATCAACAAAC	20	60.64	50	AGGTCCCTCCTCTTCCCTCT	20	60.58	60	170
FL	1717	TRINITY_DN27017_c0_g1_i1	LtM 1717	CTT	AAAAACCTGCCATGACAACC	20	59.84	45	AGCAGGAGCACTGCCATATC	20	60.39	55	142
FL	1718	TRINITY_DN27191_c0_g1_i1	LtM 1718	GAC	GACGCCATCGGTAGTGAGAC	20	60.69	60	ACACCAGCTCGAGAGGAAGA	20	60.14	55	145
FL	1719	TRINITY_DN27261_c0_g1_i1	LtM 1719	TC	CTGCTCTCCTCTCCTGTGAT	20	57.08	55	AAGAAAGATACCGCGACCA	19	58.31	47.37	144
FL	1720	TRINITY_DN27261_c1_g1_i1	LtM 1720	CT	TCGGTCCTGAGAGAGAGCTG	20	60.84	60	AGGAGGGAGACGATCGAGAG	20	60.89	60	133
FL	1721	TRINITY_DN27261_c1_g1_i1	LtM 1721	GGTC	CTCCCTCTCTCTCCCTCTCTCT	22	59.72	59.09	AGTCAGCCGGTGTGGATAGA	20	60.68	55	154
FL	1722	TRINITY_DN2733_c0_g1_i4	LtM 1722	CGG	CGGAGAGGTCCACCTTGTAG	20	59.72	60	AAACGGCTACCACATCCAAG	20	59.99	50	156
FL	1723	TRINITY_DN2752_c0_g1_i2	LtM 1723	TA	AGATGGCGATGGTGAGGTAG	20	60.1	55	TGCAATCGCTGTCCTTAGTG	20	60.01	50	166
FL	1724	TRINITY_DN2762_c0_g1_i15	LtM 1724	GCG	GTGTTCCTGCTGCTGCTGA	19	61.36	57.89	AACCACTGGAACACCCACAT	20	60.14	50	162
FL	1725	TRINITY_DN2762_c0_g1_i15	LtM 1725	GCA	GTGTTCCTGCTGCTGCTGA	19	61.36	57.89	AACCACTGGAACACCCACAT	20	60.14	50	162
FL	1726	TRINITY_DN27638_c0_g1_i1	LtM 1726	TGG	AGTGGGCAAAGGAAAGAAGG	20	60.6	50	CACTGCCTTCCTCATCCAAT	20	60.07	50	149
FL	1727	TRINITY_DN2766_c1_g2_i1	LtM 1727	TCA	TCTCCAAGCTCTGGGATTGT	20	59.8	50	AGTGCCCAACAACGAGAAAC	20	60.16	50	160
FL	1728	TRINITY_DN27717_c0_g1_i1	LtM 1728	AAT	TGCATAAACCGACTCCCAGT	20	60.52	50	CCATGATCACAGTGCCATCT	20	59.5	50	166
FL	1729	TRINITY_DN27718_c0_g1_i1	LtM 1729	TG	CCGGTCGATCCTCTTCTTTC	20	61.1	55	GCAAGTGGTGTCAATGTTGC	20	60.17	50	146
FL	1730	TRINITY_DN2772_c3_g1_i1	LtM 1730	AG	ATGGAAGGGCGTACCCTAAC	20	60.21	55	GGCCTACTTTCTCCGGTTTC	20	60.07	55	144
FL	1731	TRINITY_DN2772_c3_g1_i1	LtM 1731	ATGGA	GATTTCGCACAGCGAGAAG	19	59.69	52.63	CTCTCTGCCCCTTCTTTCCT	20	59.95	55	146
FL	1732	TRINITY_DN27726_c0_g1_i2	LtM 1732	GCC	GGATCCGATATTCCGATCAGT	21	60.13	47.62	GCGAGCTACCTGGAGAACAA	20	60.54	55	154
FL	1733	TRINITY_DN2782_c0_g1_i4	LtM 1733	CAT	GGGGGCGCTTATGAGTCTAT	20	60.44	55	GCCTAGGCAAGGCTCTTCTG	20	61.54	60	145
FL	1734	TRINITY_DN27830_c0_g1_i1	LtM 1734	TGG	CGAGAATGTGGAGGAGCTGT	20	60.41	55	ATCTTCCGCTTGACGATTTG	20	60.21	45	157
FL	1735	TRINITY_DN279_c0_g1_i4	LtM 1735	CGAG	AGCATGCAGTCGTCATTCAC	20	59.87	50	CTTCCTTTCCCCTCCTCGT	19	60.57	57.89	155
FL	1736	TRINITY_DN27905_c0_g1_i1	LtM 1736	AC	AGAACAGGACGGGAAAAACC	20	60.34	50	GCGCTCTGGCTGTAGACACT	20	60.76	60	142
FL	1737	TRINITY_DN28013_c0_g1_i1	LtM 1737	GCT	GCAAGCACACTACATGCACA	20	59.49	50	GTCCTCACCGGATTTCAACA	20	60.9	50	151
FL	1738	TRINITY_DN28072_c0_g1_i1	LtM 1738	AC	CAGTTTTCATTACACACGTCCA	22	58.6	40.91	GCGCTCATCCACCTTCAT	18	59.75	55.56	211
FL	1739	TRINITY_DN28106_c0_g1_i1	LtM 1739	CTG	ACCGGCCAGAGTTACATCAC	20	60	55	TTGATGCTAGCAGCCATGTT	20	59.45	45	164
FL	1740	TRINITY_DN28125_c0_g1_i1	LtM 1740	AC	TCAAAAGCATGCTCAAAAGC	20	59.19	40	CCCTGAATTGCTCAGCTCAT	20	60.36	50	143
FL	1741	TRINITY_DN28188_c0_g1_i1	LtM 1741	CTG	TGTCATCTTGGGAATGCTGA	20	60.2	45	GAGGTGGCTTAAGTCGTTGG	20	59.73	55	143
FL	1742	TRINITY_DN284_c0_g1_i1	LtM 1742	TG	GTATCAAGAGCCGTGCTGTG	20	59.47	55	CGTCGTGTCAGAAACCAGAA	20	59.87	50	150
FL	1743	TRINITY_DN284_c0_g1_i1	LtM 1743	GTGCT	CGACCTTTGTGCTTGCTAGG	20	60.95	55	TTGTTGATTCGTTGGTGGAA	20	59.94	40	156
FL	1744	TRINITY_DN28498_c0_g1_i1	LtM 1744	GCT	AATTGCTGCATGTTGTCGAG	20	59.87	45	AAACCGATCATCACGTCCAC	20	60.79	50	166
FL	1745	TRINITY_DN28613_c0_g1_i1	LtM 1745	AGGA	ATGCAAAGGTGTACCCTGCT	20	59.62	50	CAGGTCACATGGAGGGTGAT	20	60.81	55	137
FL	1746	TRINITY_DN28688_c0_g1_i1	LtM 1746	GAC	CTGGAACGAAACGAAACGAT	20	60.11	45	GTTTTGGCAATCCATCCATC	20	60.14	45	154
FL	1747	TRINITY_DN28688_c0_g1_i1	LtM 1747	GGAT	GACGACGACGAGGATGAGAT	20	60.23	55	TCCCCTTCCCTTGATAACATT	21	59.65	42.86	154
FL	1748	TRINITY_DN28688_c0_g1_i1	LtM 1748	AACGA	TGGAGTCTGGGAGTCCTCTG	20	60.39	60	CCTGGGCAACCAAAGAAAT	19	59.92	47.37	151
FL	1749	TRINITY_DN2869_c0_g1_i2	LtM 1749	TC	CCGCCATTTATTCATTCAGC	20	60.42	45	GGAGGGAGAGAGAAGGCAAA	20	60.84	55	165
FL	1750	TRINITY_DN2872_c0_g1_i6	LtM 1750	CCG	CATGTAGGCTTGAGGCTTGG	20	60.79	55	GGCGAGCAGCTCTACATGA	19	60.26	57.89	146
FL	1751	TRINITY_DN28729_c0_g1_i1	LtM 1751	TCA	AGCCACTCATTTTTGGTTGC	20	60.12	45	GGCTGCTCCACCTACTGATG	20	60.82	60	162
FL	1752	TRINITY_DN28729_c0_g1_i1	LtM 1752	TCA	CCTCCCACTCCTCTTCATCA	20	60.19	55	CGCAGATCATCCAATCTGAA	20	59.76	45	150
FL	1753	TRINITY_DN2874_c0_g1_i3	LtM 1753	CCA	TTTGCATCGCACTGCTTAAC	20	60.02	45	GGCTATAGTGGTCGGTCCAT	20	58.89	55	152
FL	1754	TRINITY_DN2874_c0_g1_i3	LtM 1754	CCGCCT	ACCTCCTCCTCCAGAACCAT	20	59.93	55	TTGCAAGAAGGACTGAATGC	20	59	45	146
FL	1755	TRINITY_DN2875_c0_g1_i2	LtM 1755	CGG	GCCGTTGCTACCAAATCAGT	20	60.14	50	ACGTCTCCAAGGACGACAAG	20	60.3	55	158
FL	1756	TRINITY_DN28759_c0_g1_i1	LtM 1756	CGG	AATCCTAGCTGCTCCGATCC	20	60.7	55	CCGGCTCGGCCTATAAAT	18	60.02	55.56	175
FL	1757	TRINITY_DN28805_c0_g1_i1	LtM 1757	AGC	TTCAGTGGCTTGGAGTCCTT	20	59.84	50	ATACAGGTGTGCCGTCTGGT	20	60.45	55	151
FL	1758	TRINITY_DN28805_c0_g1_i1	LtM 1758	TGC	TGGCATCTGGAATGTCTGAG	20	59.79	50	GCCTGATTGCCAATTCATCT	20	60.04	45	152
FL	1759	TRINITY_DN28826_c0_g1_i1	LtM 1759	TCG	GGGTTGATCTTGCTCGAAG	19	58.37	52.63	AAGTGGAAGACCAAGCAGGA	20	59.84	50	152
FL	1760	TRINITY_DN28836_c0_g1_i1	LtM 1760	GCC	GAGAGGGCGTTCCTGACTTT	20	60.77	55	GAGGCACCCTGGAGTACTTG	20	59.72	60	147
FL	1761	TRINITY_DN28940_c0_g1_i1	LtM 1761	TGA	TTGTACCACCATGCAAGCAA	20	61.11	45	GAAGGAGCTCTCCGACCTCT	20	60.1	60	155
FL	1762	TRINITY_DN28940_c0_g1_i1	LtM 1762	GCAA	TTGCTATAGCTAGGGACACTGC	22	58.7	50	AGGCCCCAGCATAAGGAT	18	59.46	55.56	143
FL	1763	TRINITY_DN28940_c0_g1_i1	LtM 1763	CGAT	TTGTACCACCATGCAAGCAA	20	61.11	45	GAAGGAGCTCTCCGACCTCT	20	60.1	60	155
FL	1764	TRINITY_DN28998_c0_g1_i1	LtM 1764	GGC	TGTGCTTCTTCACCTTTCCA	20	59.41	45	TTGTCGTCGTCAGAGACAGG	20	60.02	55	157
FL	1765	TRINITY_DN2907_c0_g1_i5	LtM 1765	CTG	CCAGTTGATGTCGGTGATTG	20	59.96	50	CCACCTCCTTTGTCCAACAT	20	59.82	50	146
FL	1766	TRINITY_DN29129_c0_g1_i1	LtM 1766	TGC	TGCGCTGAAATGCCTTATAC	20	58.94	45	TTTTACTGTGTGTGGGTAACGTG	23	59.87	43.48	220
FL	1767	TRINITY_DN29129_c0_g1_i1	LtM 1767	CTGAA	AGTCACCTAGATCAACCTGTCC	22	57.24	50	GAGAGAGGTAGGGGATATCAAAC	23	57.32	47.83	194
FL	1768	TRINITY_DN29162_c0_g1_i1	LtM 1768	ATCG	GAAGAAACACGCAACCCTCT	20	59.33	50	GTCAGGTGCAACCTCCAGTC	20	60.72	60	140
FL	1769	TRINITY_DN29184_c0_g1_i1	LtM 1769	CAT	ATCGCAACTGGAAAGGTGAC	20	60.12	50	GATCCGTCGAGGACAAGAAA	20	60.2	50	154
FL	1770	TRINITY_DN29212_c0_g1_i1	LtM 1770	GC	TCCGTCTCATCCTCATCCTC	20	60.16	55	GTCAAGGAGGAGACCGTCAA	20	60.24	55	125
FL	1771	TRINITY_DN29239_c0_g1_i1	LtM 1771	CCCCA	CATGCCCCCAACAAAATAAC	20	60.05	45	TCTCAAGATCCACCGTTCAA	20	59.21	45	146
FL	1772	TRINITY_DN29245_c0_g1_i1	LtM 1772	ACC	ACGAGCCTGTTGAACTCCTC	20	59.45	55	TTGGGCCTGTTGATTAGGTC	20	59.93	50	150
FL	1773	TRINITY_DN29294_c0_g1_i1	LtM 1773	GGAG	TTCGCCGGGTTATATGAGAG	20	60.05	50	TCTCTCTCTGCCCTCACCTG	20	60.69	60	182
FL	1774	TRINITY_DN29436_c0_g1_i1	LtM 1774	CTC	TGGCCCACTTACTAAACATGC	21	60.01	47.62	TCTGGCTTAGACGACGTGTG	20	60.05	55	137
FL	1775	TRINITY_DN2955_c0_g1_i1	LtM 1775	TCG	TGAGCACCTGGTCCATATCC	20	60.89	55	GAGAAGCAACGGCAGGTAGA	20	60.54	55	170
FL	1776	TRINITY_DN29648_c0_g1_i1	LtM 1776	CTT	TCTCGCGGTTGTCTCTTTCT	20	60.13	50	GTTCGCCGAAGATGTCAGAT	20	60.23	50	147
FL	1777	TRINITY_DN29668_c0_g1_i1	LtM 1777	ACG	CCCCATCAACCTAAGGACAA	20	59.78	50	GTTCTCGCAAAGATCGAACG	20	60.91	50	159
FL	1778	TRINITY_DN29768_c0_g1_i1	LtM 1778	TC	CATTCTCAGGGCTCTCAAGG	20	59.94	55	GCAAGAGAGAGAAGCGGTTG	20	60.28	55	152
FL	1779	TRINITY_DN29942_c0_g1_i1	LtM 1779	AG	AGGGCATCCTCAAAACATGA	20	60.46	45	GGTCGCTAGATGGAGATGGA	20	60.18	55	158
FL	1780	TRINITY_DN3004_c0_g1_i5	LtM 1780	GCT	GGCTACGACCATGACACGAT	20	60.96	55	TGACGATGAGTGGGAGTTCA	20	60.25	50	166
FL	1781	TRINITY_DN30205_c0_g1_i1	LtM 1781	TAT	CCTATTTGGTTGAGGTGGCTA	21	59.1	47.62	CCATCGATTATGGCAGGAAT	20	59.75	45	158
FL	1782	TRINITY_DN30218_c0_g1_i1	LtM 1782	TGC	CTTGGAGATGAGCTCGTTGA	20	59.11	50	CGACGACGACGAAGAAGAAT	20	60.4	50	153
FL	1783	TRINITY_DN30218_c0_g1_i1	LtM 1783	TCG	GTACTCGCTTGGATGCTGCT	20	60.57	55	GCACCTATTTCCGTTTGCAC	20	60.51	50	159
FL	1784	TRINITY_DN30351_c0_g1_i1	LtM 1784	TCA	TGCACTACTGTTGAGCACATTG	22	59.97	45.45	TGGAGCTGGATGAGTGTGAG	20	59.98	55	153
FL	1785	TRINITY_DN3044_c0_g1_i10	LtM 1785	TGC	CAGTTCTGCTGCTGCCACTA	20	60.35	55	ATACAAGCCCTCCAAGAGCA	20	59.84	50	147
FL	1786	TRINITY_DN3044_c0_g1_i10	LtM 1786	GCT	CTTCCTGTCCTTTTGCTGCT	20	59.62	50	CATACTGTGAGAGGGCACCA	20	59.7	55	151
FL	1787	TRINITY_DN3044_c0_g1_i10	LtM 1787	TCA	GATTCCGATGCATCACCACT	20	60.9	50	GGACCAGATTTGGATGAGGA	20	59.86	50	146
FL	1788	TRINITY_DN3044_c0_g1_i10	LtM 1788	TAC	ATCGAACCCAGACACCAAAC	20	59.83	50	CGCCACAAGCATCGTTTTA	19	60.79	47.37	176
FL	1789	TRINITY_DN30484_c0_g1_i1	LtM 1789	CGAA	CGGCGATCGACTCCTACTAA	20	60.37	55	CGAGCTGGAGCAAGAAGAAG	20	60.41	55	149
FL	1790	TRINITY_DN30574_c0_g1_i1	LtM 1790	ATC	CTCAAGCCCAATTGCAGAAT	20	60.21	45	TAATGAACCTTGGGGACAGC	20	59.93	50	146
FL	1791	TRINITY_DN30671_c0_g1_i3	LtM 1791	CTT	GCCACCTTCTCTTCGACCTT	20	60.77	55	AGAACCCTCCAAACCCTAGC	20	59.58	55	113
FL	1792	TRINITY_DN30671_c0_g1_i3	LtM 1792	GCTCT	GCTAGGGTTTGGAGGGTTCT	20	59.58	55	AGTGAGAGAGCTCGCAGCAT	20	60.46	55	151
FL	1793	TRINITY_DN3083_c0_g1_i6	LtM 1793	CA	CAGGACAAGAGGAGCTGAGG	20	60.13	60	ATGGAAGGGCATTAGCACAC	20	59.96	50	110
FL	1794	TRINITY_DN30894_c0_g1_i1	LtM 1794	GGC	CGAGGCTTCTTCTCCGATTT	20	60.84	50	GGCGGACTACATGAACCAGT	20	60	55	168
FL	1795	TRINITY_DN30894_c0_g1_i1	LtM 1795	GCG	TCATGTAGTCCGCCGTGAT	19	60.09	52.63	GTGAGGGCAAGAAGGAGGA	19	60.33	57.89	159
FL	1796	TRINITY_DN3100_c0_g1_i1	LtM 1796	GT	AGAGTTTCCGCTGAATCGAA	20	59.96	45	GACCGACCATACCCGTACAC	20	60.12	60	143
FL	1797	TRINITY_DN3100_c0_g1_i1	LtM 1797	TGC	CGACGAACTACTGGGGTTGT	20	60.03	55	GAGGTGGCCTTCATCCTACA	20	60.07	55	146
FL	1798	TRINITY_DN3100_c0_g1_i1	LtM 1798	GCTCCT	CGACGAACTACTGGGGTTGT	20	60.03	55	GAGGTGGCCTTCATCCTACA	20	60.07	55	146
FL	1799	TRINITY_DN31004_c0_g1_i1	LtM 1799	CA	GAAGCAAGCAAGGTGCTAGG	20	60.15	55	TCTCGGAAATACCACCTCGT	20	59.55	50	150
FL	1800	TRINITY_DN31229_c0_g1_i1	LtM 1800	CTC	TGTCGTCGTCACAGGTAGACA	21	60.36	52.38	CCGTGCCTGTAAAGCAAGA	19	60	52.63	145
FL	1801	TRINITY_DN3135_c0_g2_i5	LtM 1801	TGC	TGCATTTGAAGGAAATGCTG	20	59.81	40	CCCGCACCTTGAGTCTTATC	20	59.69	55	157
FL	1802	TRINITY_DN3147_c0_g1_i1	LtM 1802	GCA	CAGCATCTTCTTCAGCTCACC	21	60.15	52.38	AGTTCAACGGCGTCTACCAC	20	60.18	55	157
FL	1803	TRINITY_DN31471_c0_g1_i2	LtM 1803	GA	TCCCGAAAATTCCTCCTTTT	20	59.88	40	AGCAAGCAGCATCTCTCTCC	20	59.86	55	153
FL	1804	TRINITY_DN31672_c0_g1_i1	LtM 1804	GCA	CTTCCCTGCCTCCTCCTATC	20	60.17	60	CGTCCATCCTATCCCACCTA	20	59.77	55	150
FL	1805	TRINITY_DN31821_c0_g1_i1	LtM 1805	GGC	GCCATTCTCGACATGGTTCT	20	60.08	50	TCCTGCTTGTCCTTTGCTGT	20	60.98	50	150
FL	1806	TRINITY_DN31878_c0_g1_i1	LtM 1806	TTG	AGGAGTGCGTGGAGACTAGC	20	59.63	60	GTGCCCCACCCCATAAATA	19	60.4	52.63	152
FL	1807	TRINITY_DN319_c0_g1_i2	LtM 1807	CT	GGTGAATCCCCTCCTCAAAT	20	60.13	50	CGCCGTCGTGTTCTAGATG	19	60.42	57.89	151
FL	1808	TRINITY_DN32009_c0_g1_i1	LtM 1808	CAG	CGGCTCCGGTATCTACAATTT	21	60.34	47.62	CGTTGCTGTTGTGGAAGAAG	20	59.48	50	152
FL	1809	TRINITY_DN32009_c0_g1_i1	LtM 1809	CAG	CAGATCATCAGCAGGCACAT	20	59.82	50	GAGGAAGAGGCGGATATCGT	20	60.57	55	159
FL	1810	TRINITY_DN32009_c0_g1_i1	LtM 1810	CAG	CTTCTTCCACAACAGCAACG	20	59.48	50	CGGTGGAAGACGAAGAAGAA	20	60.37	50	138
FL	1811	TRINITY_DN321_c0_g1_i5	LtM 1811	TCG	ACTGGACCCGTTACAGCATC	20	60	55	AAGCTGCCCATAAGCAAAGA	20	59.98	45	150
FL	1812	TRINITY_DN321_c0_g1_i5	LtM 1812	GCC	TGTCGTGGATGAAGTCCTTG	20	59.68	50	CATGTCTTCGTCGGAGAACC	20	60.66	55	134
FL	1813	TRINITY_DN3228_c0_g1_i1	LtM 1813	AGA	GTAGTTGACCCACCGGAGAC	20	59.43	60	TATATGCGTGGTTGGGGATT	20	60.04	45	164
FL	1814	TRINITY_DN323_c0_g1_i2	LtM 1814	TGG	TGACGAGGAGGGAGATGAGT	20	59.79	55	ACCAAAACCAAGAGCAGAGC	20	59.48	50	158
FL	1815	TRINITY_DN32378_c0_g1_i1	LtM 1815	AC	ACCCCATGCATTTTTCAACT	20	59.29	40	GGCATTGCAGCTGGATTATT	20	60.07	45	135
FL	1816	TRINITY_DN32380_c0_g1_i1	LtM 1816	GCA	GAGAAGGGAGCAGTCGACAC	20	59.99	60	CAAGATGTAAGCACGCATGG	20	60.28	50	150
FL	1817	TRINITY_DN3240_c0_g1_i2	LtM 1817	CGT	GCAGTAGAGCAGCTCGATCA	20	59.45	55	GCCTTGCTGACTGTTCATCC	20	60.81	55	167
FL	1818	TRINITY_DN3240_c0_g1_i2	LtM 1818	GCA	CCTCAGAAGCACATGTCGAG	20	59.57	55	TCGATTCCCCTGTCTGTCTT	20	59.65	50	152
FL	1819	TRINITY_DN3240_c0_g1_i2	LtM 1819	ATCG	CCTCAGAAGCACATGTCGAG	20	59.57	55	TGGAAAGGATGGTGAGCTTC	20	60.2	50	180
FL	1820	TRINITY_DN32414_c0_g1_i1	LtM 1820	ACC	ACGGGCAGTGCAGAGAAGTA	20	61	55	TGATGAGCTCTCCCTCCCTA	20	59.9	55	121
FL	1821	TRINITY_DN32484_c0_g1_i1	LtM 1821	AGC	CAAAGGGAGGATGAAGTGGA	20	60.04	50	AGGGAAGCGGACTTAGCTCT	20	59.62	55	150
FL	1822	TRINITY_DN32491_c0_g1_i1	LtM 1822	GCC	AGCAACTTGGTGGTGGTCA	19	60.15	52.63	TCAGTGAAGGAGGAGGTGGT	20	59.68	55	110
FL	1823	TRINITY_DN3260_c0_g1_i5	LtM 1823	ATC	CAGCATCCCCTAACACATCA	20	59.52	50	ATGATAGCATGCCCTCCAAC	20	59.92	50	163
FL	1824	TRINITY_DN32684_c0_g1_i1	LtM 1824	CTC	GATGAGCGCCCACTTGTT	18	59.79	55.56	TGAGAAGCTGGAGGGGAGAT	20	61.27	55	151
FL	1825	TRINITY_DN32760_c0_g1_i1	LtM 1825	TTC	CCTCCATGCATGTGAAATGT	20	59.37	45	AGCATCCATGTCGTTGTCC	19	59.49	52.63	159
FL	1826	TRINITY_DN32829_c0_g1_i1	LtM 1826	GCA	ACCCTCACGCACACTTTGTT	20	60.61	50	AGGAGCAACAATCCCAACAG	20	60.11	50	182
FL	1827	TRINITY_DN32829_c0_g1_i1	LtM 1827	CTG	GTTCCCGATAAAACCAAACG	20	59.32	45	AGGAGCAACAATCCCAACAG	20	60.11	50	165
FL	1828	TRINITY_DN32829_c0_g1_i1	LtM 1828	TGCGGT	GTTCCCGATAAAACCAAACG	20	59.32	45	AGGAGCAACAATCCCAACAG	20	60.11	50	165
FL	1829	TRINITY_DN3284_c0_g1_i1	LtM 1829	CT	GAGAGAGCGAGAGCCATCTG	20	60.39	60	AGTCACCACCACCCACAGAG	20	61.05	60	103
FL	1830	TRINITY_DN32881_c0_g1_i1	LtM 1830	GTC	CCTACAAGCTCTTGGCCACT	20	59.5	55	CGAGAGAGGAAGGATGGAGA	20	59.48	55	144
FL	1831	TRINITY_DN33_c0_g1_i1	LtM 1831	CAT	ACCAGGCATGAACACACAAA	20	60.01	45	CCCGTAATGGGCAAAGATAG	20	59.43	50	156
FL	1832	TRINITY_DN33_c0_g1_i1	LtM 1832	ACC	ACCAGGCATGAACACACAAA	20	60.01	45	CCCGTAATGGGCAAAGATAG	20	59.43	50	156
FL	1833	TRINITY_DN33_c0_g1_i1	LtM 1833	CGAG	CGGTGAGCAGATCCTGGTAG	20	60.81	60	AAGTTTGTAAGCGAGAGGAACG	22	59.95	45.45	165
FL	1834	TRINITY_DN330_c0_g1_i1	LtM 1834	CGGC	TCCACAAACCACAAGAGCAC	20	59.73	50	TCGTCATCATCCTCGTCATC	20	59.59	50	146
FL	1835	TRINITY_DN33078_c0_g1_i1	LtM 1835	CT	CCTAAGGAGCCTCATCCACA	20	60.21	55	TCCCTTTTATGCTGCATTGG	20	60.96	45	146
FL	1836	TRINITY_DN33112_c0_g1_i1	LtM 1836	TA	TCAGTCTCTCCCCAAGATCG	20	60.34	55	CTGTTCGTTTAGCGGCTTGT	20	60.44	50	139
FL	1837	TRINITY_DN33123_c0_g1_i1	LtM 1837	GA	CGAAGAAGAGCGTGTACGG	19	59.6	57.89	CCGTTCGAGACAGACTCCAT	20	60.26	55	150
FL	1838	TRINITY_DN3326_c0_g1_i1	LtM 1838	GCG	CCGCCACCTTATACTCCTCA	20	60.09	55	ATCGTCGGTTCGAGAGCA	18	60.52	55.56	159
FL	1839	TRINITY_DN33265_c0_g1_i3	LtM 1839	CAG	TACATTTGGTCCGCTTAGCC	20	60.1	50	GCTGATGCAAGAGGAAGCAG	20	61.23	55	151
FL	1840	TRINITY_DN33265_c0_g1_i3	LtM 1840	GCTCCG	CCCGACTCCTCTCGTAGTCA	20	60.4	60	GGGATCGTGGTAGGGACAAT	20	60.97	55	150
FL	1841	TRINITY_DN33265_c0_g1_i3	LtM 1841	CAGCAC	TACATTTGGTCCGCTTAGCC	20	60.1	50	GCTGATGCAAGAGGAAGCAG	20	61.23	55	151
FL	1842	TRINITY_DN33274_c0_g1_i1	LtM 1842	AG	CAGAATAGGGCATCTAGCAACA	22	59.38	45.45	ACTTGCAGCAGTGCAACATC	20	60.06	50	162
FL	1843	TRINITY_DN33313_c0_g1_i1	LtM 1843	CCT	TTGTTTGGCCTGCTTTTTCT	20	59.86	40	TACCAAGAAGCCGTTGCTTT	20	59.88	45	150
FL	1844	TRINITY_DN33326_c0_g1_i2	LtM 1844	CT	TCGAGGTTCCTGATTTTCTGTT	22	60.11	40.91	GTGTGGTTTGACATGGATGG	20	59.66	50	141
FL	1845	TRINITY_DN33336_c0_g1_i1	LtM 1845	CAT	TGTCCGTTGTCATCAAGGAA	20	60.09	45	TTGCTGCTGCTGCTAGTGTT	20	59.96	50	165
FL	1846	TRINITY_DN33336_c0_g1_i1	LtM 1846	AGC	TGACCAAGAACATGGAAGCA	20	60.24	45	GACACAGCTGCCTGAGAGTG	20	59.76	60	140
FL	1847	TRINITY_DN33517_c0_g1_i6	LtM 1847	ATC	ACAGTCCTGAGTCCCAGTGC	20	60.32	60	AGCAACTTGGCTGCTTGG	18	60.14	55.56	152
FL	1848	TRINITY_DN33517_c0_g1_i6	LtM 1848	TAAC	GGCTCGGATCCTACAAAACA	20	60.07	50	GCCTTTGGATTGGACCATAA	20	59.76	45	157
FL	1849	TRINITY_DN33525_c0_g1_i1	LtM 1849	CAT	GCTTCTTCTGCCTCTCCTGA	20	59.83	55	GCCATGAGTCTCTCCTGCAT	20	60.38	55	145
FL	1850	TRINITY_DN33544_c0_g1_i1	LtM 1850	TTG	TGGTGGTTGGTGTTGCTG	18	60.13	55.56	AACAACAACAAGCGTTCGAC	20	58.83	45	169
FL	1851	TRINITY_DN33588_c0_g1_i1	LtM 1851	CT	GCGCCTAGAACTCATCCTTC	20	59.03	55	ATGGTGATAGCGTGCGAGA	19	60.39	52.63	173
FL	1852	TRINITY_DN3362_c0_g1_i10	LtM 1852	AGG	CACCCTCTCATCGTCACAGA	20	59.82	55	GAGAAGGAGACGGTCATGGA	20	60.2	55	150
FL	1853	TRINITY_DN33739_c0_g1_i2	LtM 1853	AGC	CCAAGTCAAGCACAATGTCG	20	60.3	50	GGCTGCATCATCTCTGTGTT	20	58.83	50	139
FL	1854	TRINITY_DN338_c1_g1_i1	LtM 1854	AC	AGCTGGTGATGGTCGATGTC	20	61.12	55	AGGGGATTTGTTTTGGTGCT	20	60.72	45	141
FL	1855	TRINITY_DN33807_c0_g1_i1	LtM 1855	TCA	GCTTCGATAGCACAACTGGA	20	59.03	50	GCATTAGATGCTGGTGCTGA	20	59.98	50	130
FL	1856	TRINITY_DN33811_c0_g1_i2	LtM 1856	CAT	GGCAGAAATAAGGCAAAGTCC	21	60.09	47.62	TGGAGCTATTCACCCCACTT	20	59.55	50	150
FL	1857	TRINITY_DN34115_c0_g1_i1	LtM 1857	AAG	GATCGGAGGACGAAACGAAT	20	61.36	50	AACGAGGGAAAGGGAAGCTA	20	60.2	50	142
FL	1858	TRINITY_DN34115_c0_g1_i1	LtM 1858	CAAC	CCATCCTTCCTTGCACTCAA	20	61.18	50	GCCGCTTCTTTTACCAGTTTT	21	59.79	42.86	149
FL	1859	TRINITY_DN34185_c0_g1_i1	LtM 1859	AGC	ACGATGAAGCTGAAGCCTTT	20	59.08	45	GGGAGATCCTGAGGAAGAGG	20	60.15	60	158
FL	1860	TRINITY_DN34249_c0_g1_i1	LtM 1860	CCT	CCAGCAGAGCAGCATGACTA	20	60.31	55	GCTAGATGATGAAGAAGCAGAGG	23	59.65	47.83	119
FL	1861	TRINITY_DN34276_c0_g1_i1	LtM 1861	ACG	GTGCTTGTGCGTCTCGTCT	19	60.2	57.89	TCCTCTTCCTGCTCCAGCTA	20	60.23	55	155
FL	1862	TRINITY_DN34276_c0_g1_i1	LtM 1862	GAG	CCTCCGTCTTCCCTCTCTGT	20	60.78	60	CCGCCTCCATTAATAGGGTTA	21	60.17	47.62	172
FL	1863	TRINITY_DN34318_c0_g1_i1	LtM 1863	GC	CCTCGCCAGCTATGTAGGAG	20	59.99	60	TTTGACCACGGAGCTCAACT	20	60.83	50	149
FL	1864	TRINITY_DN3451_c0_g1_i5	LtM 1864	GCT	GCAGCAAGGTCATCCAGAA	19	59.93	52.63	CCTCTTCCTCCTCCAGAACC	20	60.19	60	174
FL	1865	TRINITY_DN3463_c0_g1_i1	LtM 1865	TCG	TCTCGCTCTGCATCCTCTTT	20	60.24	50	GGAAATCAAGCTCCGAGTGA	20	60.34	50	167
FL	1866	TRINITY_DN3463_c0_g1_i1	LtM 1866	CACG	TCTCGCTCTGCATCCTCTTT	20	60.24	50	GGAAATCAAGCTCCGAGTGA	20	60.34	50	167
FL	1867	TRINITY_DN3463_c0_g1_i1	LtM 1867	CTCAC	ATCTCGATCCATCTCGGAGT	20	58.64	50	TTCTCCGATGGCTCCTCTTA	20	59.91	50	156
FL	1868	TRINITY_DN34635_c0_g1_i1	LtM 1868	CTT	GCATCTCCTCCTTGAACTGC	20	59.96	55	TCGAAGACGGAGAAGAGGAA	20	60.07	50	142
FL	1869	TRINITY_DN34749_c0_g1_i2	LtM 1869	GGC	CTGCTAATCTGAGGTGGTGGT	21	59.22	52.38	GCTTTCTGCTGATTGGCATT	20	60.36	45	178
FL	1870	TRINITY_DN34796_c0_g1_i1	LtM 1870	GGA	AGTTCTTGCTTGGGGACAAC	20	59.19	50	ACACCATTCCCTTCCTCCTC	20	60.31	55	147
FL	1871	TRINITY_DN34857_c0_g1_i1	LtM 1871	GAG	TACGAGGTCATCCAGCGTCT	20	60.82	55	ATCCTGATCCCCATTCTCCT	20	59.71	50	136
FL	1872	TRINITY_DN3486_c0_g1_i1	LtM 1872	ATC	ACGCCTCGCTCTTACACAAC	20	60.46	55	GTGTCCGTCCGTCTTGATTG	20	61.53	55	126
FL	1873	TRINITY_DN34893_c0_g1_i1	LtM 1873	CA	GCTGATTTTGCTCTGGGATG	20	60.74	50	GCGTGTGTGTGGTATTGGAC	20	59.89	55	146
FL	1874	TRINITY_DN34926_c0_g1_i1	LtM 1874	TC	TGTTGTTCATTTCAGCTCAAGG	22	60.28	40.91	ATGAAAGCTTGGGAGGTGTG	20	60.11	50	148
FL	1875	TRINITY_DN3496_c0_g1_i4	LtM 1875	AGG	CACGAACAGCTTCCTCTCCT	20	59.6	55	GCATCTCACCTCCCGATAAG	20	59.65	55	178
FL	1876	TRINITY_DN3496_c0_g1_i4	LtM 1876	AGG	TCCTCTCCTCTCCTCGACTC	20	58.64	60	GCATCTCACCTCCCGATAAG	20	59.65	55	167
FL	1877	TRINITY_DN3496_c0_g1_i4	LtM 1877	CTCCT	CTTATCGGGAGGTGAGATGC	20	59.65	55	CTCCGATTCGAGTGCTTCC	19	60.9	57.89	133
FL	1878	TRINITY_DN35002_c0_g1_i1	LtM 1878	TAAA	GCCGTCGAACCATTTTATGT	20	59.83	45	AGGGAGATCATCATCGACGTA	21	59.52	47.62	164
FL	1879	TRINITY_DN35082_c0_g1_i1	LtM 1879	GCG	ACGCACTTCACCTGTTTCGT	20	60.75	50	GCTCCACGTCCACATCTACA	20	59.71	55	146
FL	1880	TRINITY_DN35111_c0_g1_i1	LtM 1880	GTG	GGTGCTGTTGATGGAGGTG	19	60.1	57.89	AAGACAGGCACCATGAATCC	20	59.93	50	186
FL	1881	TRINITY_DN3512_c1_g1_i1	LtM 1881	TCG	GCTGGAACTGGAGTCTCGTACT	22	59.94	54.55	CTAACGAGAGCGACGACGA	19	60.29	57.89	107
FL	1882	TRINITY_DN3524_c0_g1_i1	LtM 1882	GT	ATCGTTGGGTACTGGGTGTG	20	60.69	55	TCCTAATGGGTGTGGAGGAG	20	59.92	55	157
FL	1883	TRINITY_DN35266_c0_g1_i1	LtM 1883	AGC	CACCACCTTGAGCAGTTTCA	20	59.87	50	TTCTGGTGGTGCTGACACAT	20	60.16	50	161
FL	1884	TRINITY_DN3527_c0_g1_i5	LtM 1884	GCA	CACTGTCTTCATCCCCTTGC	20	60.66	55	GGTTCTTGGCTGGTAATGGA	20	59.93	50	163
FL	1885	TRINITY_DN35276_c0_g1_i1	LtM 1885	CA	TACGAAGGTTGATGGGTGGT	20	60.23	50	GCCTTTGGGTTGTGTGTGTC	20	61.42	55	145
FL	1886	TRINITY_DN3528_c0_g1_i4	LtM 1886	CTC	GAATTCGAGGTACCGCAGTC	20	59.7	55	GGGACAACGATGAACATTGA	20	59.35	45	130
FL	1887	TRINITY_DN3528_c0_g2_i2	LtM 1887	CTC	GAATTCGAGGTACCGCAGTC	20	59.7	55	TCCTCGATTCAGCTCTCGAT	20	60.06	50	170
FL	1888	TRINITY_DN35292_c0_g1_i1	LtM 1888	GCT	AGAAGTGCTCCCGCTTCCT	19	61.45	57.89	AAAACCCCGAGAGCAAACTT	20	60.11	45	145
FL	1889	TRINITY_DN3531_c0_g1_i8	LtM 1889	CTC	AGAGTCTCTTCCCGCGTACA	20	60.01	55	TGTGGAGCACCTACGTGAAA	20	60.3	50	152
FL	1890	TRINITY_DN35458_c0_g1_i2	LtM 1890	CA	GGCACGAGCATCATTTTTCT	20	60.22	45	GATACGCTTATCCCCCTGCT	20	60.44	55	145
FL	1891	TRINITY_DN3551_c0_g1_i3	LtM 1891	TGG	GCTCTTGCTCGGGTCTGATA	20	60.5	55	TACCTGGGCATCCTCATAGC	20	60.06	55	148
FL	1892	TRINITY_DN3551_c0_g1_i3	LtM 1892	CTG	GCTCTTGCTCGGGTCTGATA	20	60.5	55	TACCTGGGCATCCTCATAGC	20	60.06	55	148
FL	1893	TRINITY_DN35634_c0_g1_i1	LtM 1893	GCT	ACTGCGGTCGCTGTTGTTAC	20	61.29	55	ACATGGACTTCCTGCAGAGC	20	60.42	55	148
FL	1894	TRINITY_DN35728_c0_g1_i1	LtM 1894	CT	CTCCTTTTCTCCGGTTCTCC	20	60.18	55	TCGTGGTAATGCTTGCTTGA	20	60.4	45	151
FL	1895	TRINITY_DN35729_c0_g1_i1	LtM 1895	CTG	TTGTTCTGTCCAACTCCAACC	21	60	47.62	AAGGCCAGCATCGACAAG	18	59.94	55.56	150
FL	1896	TRINITY_DN35733_c0_g1_i1	LtM 1896	GGT	GTAGTGGTGGTGGAGGTGGA	20	60.84	60	GAGGGGCCAAGAGCTAAGTT	20	59.85	55	157
FL	1897	TRINITY_DN35739_c0_g1_i1	LtM 1897	ACA	TGAACAACAAGGGATACAGCA	21	59.18	42.86	GGACAAGACACACGATGCTC	20	59.27	55	179
FL	1898	TRINITY_DN35846_c0_g1_i1	LtM 1898	GAG	ATCAGTGCTACGGCGGATAC	20	60.13	55	ACGAGAAGAGCGAGATGAGG	20	59.7	55	196
FL	1899	TRINITY_DN35914_c0_g1_i1	LtM 1899	CAT	ACAACCTCTGCTCCTTCCAA	20	59.84	50	AAGCCGAGTGAAGAAGTTGC	20	59.62	50	151
FL	1900	TRINITY_DN35997_c0_g1_i1	LtM 1900	TTC	GGCACGGCAATTTTTGTTA	19	59.55	42.11	CAGGATGCTGCTGAGGTTAAT	21	59.35	47.62	157
FL	1901	TRINITY_DN360_c0_g2_i1	LtM 1901	CT	GAGTCTCCAGCCCGAACAT	19	60.22	57.89	ATCACACGAACACCTGAGCA	20	60.32	50	144
FL	1902	TRINITY_DN36233_c0_g1_i1	LtM 1902	GATC	AGCCACACCAATGCAAATC	19	59.52	47.37	CAGCAGCAGCAGCAGTATTT	20	59.4	50	167
FL	1903	TRINITY_DN36233_c0_g1_i1	LtM 1903	ATCTC	TGCTACATACATGCGTGCAA	20	59.89	45	CGATCGATCTCACGCTCAC	19	60.54	57.89	136
FL	1904	TRINITY_DN36271_c0_g1_i1	LtM 1904	GT	GCCAAAAATAGAAGCAGGACA	21	59.35	42.86	TCCCCAGAATGTGTTCTTGA	20	59.06	45	155
FL	1905	TRINITY_DN36374_c0_g1_i1	LtM 1905	GAT	TGCTGGTGTCCTATTGTAGGG	21	60	52.38	TCATGATTGGTGCAAGGCTA	20	60.22	45	132
FL	1906	TRINITY_DN365_c0_g1_i3	LtM 1906	GAT	ACAATACATCCGTCCCCATC	20	59.49	50	AGATGAGGCCATCAACCATC	20	59.89	50	135
FL	1907	TRINITY_DN36517_c0_g1_i1	LtM 1907	TCT	CCAAGACTGAGAGGCAGAGG	20	60.13	60	GGTTGAGGATGTTGATGAGGA	21	59.92	47.62	150
FL	1908	TRINITY_DN36552_c0_g1_i1	LtM 1908	CTTC	CGCCATAGGGGTGATCTCT	19	60.04	57.89	CCAAACACCACCACTCACAC	20	59.89	55	186
FL	1909	TRINITY_DN3657_c0_g1_i2	LtM 1909	GGA	GCTTTCTTGGCGAGTTCTTG	20	60.13	50	AGCAGCTGCCTTTCACTCAT	20	60.16	50	159
FL	1910	TRINITY_DN36693_c0_g1_i1	LtM 1910	GCAC	GACAAGTCGAATTGCAGCAG	20	59.6	50	ATCAAATCAAGTGGGCAACC	20	59.8	45	148
FL	1911	TRINITY_DN36693_c0_g1_i1	LtM 1911	CTAG	GGCCACTTCACCACATCTCT	20	60.12	55	TTTCGTGCACTCTGCTTTTG	20	60.17	45	147
FL	1912	TRINITY_DN36693_c0_g1_i1	LtM 1912	CATGC	GACAAGTCGAATTGCAGCAG	20	59.6	50	ATCAAATCAAGTGGGCAACC	20	59.8	45	148
FL	1913	TRINITY_DN3682_c0_g1_i2	LtM 1913	CTC	AAGCGCACTCATCATCTCCT	20	59.98	50	GAAAGGGGGAAGAGCAAGAC	20	60.19	55	152
FL	1914	TRINITY_DN3682_c0_g1_i2	LtM 1914	CTG	AAGCGCACTCATCATCTCCT	20	59.98	50	GAAAGGGGGAAGAGCAAGAC	20	60.19	55	152
FL	1915	TRINITY_DN3682_c0_g1_i3	LtM 1915	CTC	AAGCGCACTCATCATCTCCT	20	59.98	50	GAAAGGGGGAAGAGCAAGAC	20	60.19	55	152
FL	1916	TRINITY_DN3682_c0_g1_i3	LtM 1916	CTG	AAGCGCACTCATCATCTCCT	20	59.98	50	GAAAGGGGGAAGAGCAAGAC	20	60.19	55	152
FL	1917	TRINITY_DN3683_c0_g1_i4	LtM 1917	ATC	CCATCTGTAGATCCGCAACA	20	59.67	50	GGCTTCACCTGCTTCGATTA	20	60.35	50	158
FL	1918	TRINITY_DN36851_c0_g1_i1	LtM 1918	CAC	CAACCCAATTGCCAACAAA	19	60.34	42.11	CGGTTCCATTTTTCTTTTCG	20	59.56	40	154
FL	1919	TRINITY_DN36855_c0_g1_i1	LtM 1919	CTT	CGGTTGATGAGCTTCTTCCT	20	59.43	50	CAAGTGAAGTAGCGTCTTGGTTC	23	60.34	47.83	147
FL	1920	TRINITY_DN36872_c0_g1_i1	LtM 1920	AGA	TGGACCATAGTCCTGTCATCA	21	58.94	47.62	ACGCTGCCAGACATGAAAA	19	60.41	47.37	135
FL	1921	TRINITY_DN36959_c0_g1_i1	LtM 1921	CGC	CGGCGACGACATGATTATTA	20	59.54	45	GGAGAAAAGGAAGGGGTTCA	20	60.41	50	154
FL	1922	TRINITY_DN37_c0_g1_i2	LtM 1922	ATA	CCATTCACCACTGGATGGAG	20	61.34	55	AGAAGAACGGGGAGAAGCTC	20	59.96	55	147
FL	1923	TRINITY_DN37_c0_g1_i2	LtM 1923	CCA	TCTTGCAGAACTCGGTGATG	20	59.98	50	GATGATGGGCAACGTGAAC	19	59.92	52.63	146
FL	1924	TRINITY_DN3700_c0_g1_i1	LtM 1924	ACAAC	GAGCAACGCCAAGTCGAT	18	59.95	55.56	TGCATCGACTAGCCTACCAG	20	59.05	55	151
FL	1925	TRINITY_DN3704_c0_g1_i1	LtM 1925	CAG	TTACACGCATGGCACATTCT	20	60.14	45	ACAACCTCCTCACCGTCATC	20	59.97	55	146
FL	1926	TRINITY_DN3704_c0_g1_i2	LtM 1926	GCA	TTACACGCATGGCACATTCT	20	60.14	45	CAACTACTTCGGCAACAGCA	20	60.05	50	159
FL	1927	TRINITY_DN3704_c0_g1_i6	LtM 1927	CAG	TTACACGCATGGCACATTCT	20	60.14	45	ACAACCTCCTCACCGTCATC	20	59.97	55	146
FL	1928	TRINITY_DN3706_c0_g1_i1	LtM 1928	AGAAG	AGAGGATCGGAAATCCCCTA	20	59.86	50	CAATGGTGGATCCTGGTGAT	20	60.6	50	156
FL	1929	TRINITY_DN3710_c0_g1_i6	LtM 1929	AGG	CTGGAGTGGTTGGCTTCTTC	20	59.84	55	AAGGGAAGATCGATGCTCAA	20	59.77	45	150
FL	1930	TRINITY_DN3710_c0_g1_i6	LtM 1930	AGG	TGAGCATCGATCTTCCCTTT	20	59.77	45	TTGTGGAGCGATGAGGAAG	19	59.93	52.63	155
FL	1931	TRINITY_DN37104_c0_g1_i1	LtM 1931	GA	TCTTCCGATTCGACACACG	19	60.82	52.63	TCCATCTGACGACGCATTTA	20	60.22	45	133
FL	1932	TRINITY_DN3715_c0_g1_i3	LtM 1932	AAG	GGTCCTAGGCAGAGGCATT	19	59.25	57.89	GCCGGTGGATACCGTAGAT	19	59.79	57.89	198
FL	1933	TRINITY_DN37195_c0_g1_i1	LtM 1933	GCA	CCTACACGGACGGCTACAAT	20	60.02	55	GTGAAAGAGATGCGTTGCTG	20	59.6	50	143
FL	1934	TRINITY_DN3735_c0_g1_i1	LtM 1934	CGC	CTGACGAGCTTGGCGTACT	19	59.2	57.89	GTATCGGAAGCGGTTGATG	19	59.09	52.63	104
FL	1935	TRINITY_DN3736_c0_g1_i2	LtM 1935	CTG	TCCCGAATTTACTTGGCTTG	20	60.07	45	TCGTCCAGAAGGAGGAGAAG	20	59.52	55	155
FL	1936	TRINITY_DN37468_c0_g1_i2	LtM 1936	GTT	ATCTCGAAGACCCTGGCAAT	20	60.99	50	TTCAGCTGCAGCAACACC	18	59.69	55.56	168
FL	1937	TRINITY_DN37468_c0_g1_i2	LtM 1937	GCG	ATCTCGAAGACCCTGGCAAT	20	60.99	50	TTCAGCTGCAGCAACACC	18	59.69	55.56	168
FL	1938	TRINITY_DN37666_c0_g1_i1	LtM 1938	CGG	CCTTGCTCTGCTGGTGGTAT	20	60.28	55	TCGAGACTCTAGAGAAGGGGAAG	23	60.49	52.17	121
FL	1939	TRINITY_DN3767_c0_g1_i2	LtM 1939	CGG	CGGTCTGAGGATGGAAAGAA	20	60.19	50	GAGGAGGAGTCCATCATCCA	20	60.01	55	154
FL	1940	TRINITY_DN3767_c0_g1_i2	LtM 1940	GGTGGA	GGGAGAATGCTGGTGTCTTC	20	59.66	55	AACTTGGACAAAGCCGACAG	20	60.29	50	152
FL	1941	TRINITY_DN37711_c0_g1_i1	LtM 1941	CGC	CATTCCTTCTGATCGGTCGT	20	60.07	50	AACCTAGCATGCTGCCTTTC	20	59.48	50	151
FL	1942	TRINITY_DN37733_c0_g1_i1	LtM 1942	TCC	CCGACCTCGGATTATTCCTT	20	60.28	50	GGAAGAGGACAAGCAGGTCA	20	60.39	55	151
FL	1943	TRINITY_DN37768_c0_g1_i1	LtM 1943	CCG	CGCCTCCTTCTGGTTGATAA	20	60.21	50	TCTCCCAATCCGTCCATACT	20	59.36	50	122
FL	1944	TRINITY_DN37851_c0_g1_i1	LtM 1944	GGC	TTGGACCTCTTCACTTGTGCT	21	59.9	47.62	TGGCCACTAATGGAGAAGAGA	21	59.82	47.62	148
FL	1945	TRINITY_DN3788_c1_g2_i1	LtM 1945	GAA	GTGGTGCACGACGATGATAA	20	60.55	50	GTTGCGGTTCTCCAACAAAT	20	59.98	45	170
FL	1946	TRINITY_DN3788_c1_g2_i1	LtM 1946	CGAT	TTTGTTGGAGAACCGCAACT	20	60.67	45	AGGAGGAGGAGGAAGACGAC	20	59.81	60	142
FL	1947	TRINITY_DN3788_c1_g2_i1	LtM 1947	GATT	TTTGTTGGAGAACCGCAACT	20	60.67	45	AGGAGGAGGAGGAAGACGAC	20	59.81	60	142
FL	1948	TRINITY_DN37993_c0_g1_i1	LtM 1948	CA	TACCTCTGCATCCCCATCTC	20	60.03	55	CCTCAACCTCAAGCCTCAAG	20	59.98	55	153
FL	1949	TRINITY_DN37993_c0_g1_i1	LtM 1949	CTAG	TACCTCTGCATCCCCATCTC	20	60.03	55	CCTCAACCTCAAGCCTCAAG	20	59.98	55	153
FL	1950	TRINITY_DN3800_c1_g1_i2	LtM 1950	AG	CGACTAGACCTTCTCAGAACTCA	23	57.89	47.83	CCTGATCGAGTGATCCTCCT	20	59.21	55	150
FL	1951	TRINITY_DN38021_c0_g1_i1	LtM 1951	GTG	GGAGTACTGGTGGTGGTCGT	20	59.88	60	ATGATGGTGCCCTCGACTC	19	61.07	57.89	162
FL	1952	TRINITY_DN38021_c0_g1_i1	LtM 1952	TGC	GAGGAGGAGAAGTGGTGGTG	20	59.68	60	AGCTGATGAACGCAATGCT	19	59.57	47.37	151
FL	1953	TRINITY_DN38071_c0_g1_i1	LtM 1953	GAG	AGGTCCATGGTGCGTGTAG	19	59.56	57.89	CCCAGCCACATTTGATCC	18	59.85	55.56	154
FL	1954	TRINITY_DN38104_c0_g1_i1	LtM 1954	GCG	TCCCGTTCTCGAAGTGGAT	19	60.61	52.63	CAGAGGGAATTCGGACCAG	19	60.6	57.89	155
FL	1955	TRINITY_DN3830_c0_g1_i5	LtM 1955	GCA	GTCGTCGCTGTCCCAAGTAG	20	60.85	60	AGGAACAGCAGGAGGAGGAG	20	60.92	60	158
FL	1956	TRINITY_DN38381_c0_g1_i1	LtM 1956	ATC	TTCCGCTGTGCATTATTCAG	20	59.83	45	CCCCCAGTGAAGTTACCAGA	20	59.96	55	167
FL	1957	TRINITY_DN38432_c0_g1_i2	LtM 1957	TCA	GGATCAAACTTGCTGGTGGT	20	59.97	50	TTGATGTCGAGAATGGATGC	20	59.61	45	166
FL	1958	TRINITY_DN38510_c0_g1_i1	LtM 1958	GCA	TGGAGCTTGGACAGAGATCA	20	59.5	50	TGCTGTGCTCTCGTTTTGTC	20	60.18	50	150
FL	1959	TRINITY_DN38510_c0_g1_i1	LtM 1959	GGGA	TGGAGCTTGGACAGAGATCA	20	59.5	50	TGCTGTGCTCTCGTTTTGTC	20	60.18	50	150
FL	1960	TRINITY_DN38552_c0_g1_i2	LtM 1960	AAC	AGATTTGGCGACAATCCTCA	20	60.6	45	CACTTCTCTTGCAGCCAACA	20	60.18	50	139
FL	1961	TRINITY_DN38553_c0_g1_i2	LtM 1961	CAG	GGACATGTCGTTCCAGTTCA	20	59.53	50	TGCACCACAAATCAAAAAGG	20	59.56	40	157
FL	1962	TRINITY_DN38619_c0_g1_i1	LtM 1962	GGC	ATTCTCGTGAGCAGGTGGAG	20	60.41	55	CCGCACAGTTAGTTCGCTCT	20	60.59	55	151
FL	1963	TRINITY_DN38660_c0_g2_i1	LtM 1963	TGC	ATCTACTGCGCAGCACCTG	19	60.18	57.89	GCTAGAACAACGCACACAGC	20	59.67	55	156
FL	1964	TRINITY_DN38716_c0_g1_i1	LtM 1964	AGGA	GTGCTCGATCTGGATGGAAT	20	60.04	50	GCCAGGACAGAAACAGAAGG	20	59.84	55	151
FL	1965	TRINITY_DN38736_c0_g1_i1	LtM 1965	GA	TTAGATAGCGTGCTGCCTACC	21	59.53	52.38	TTTGTGTATCGGGCTACGTG	20	59.61	50	172
FL	1966	TRINITY_DN38755_c0_g1_i1	LtM 1966	CT	GGCACGAAGGCAAGTATCTC	20	59.84	55	TCCCTCGGGAGAGAACTGTA	20	59.8	55	153
FL	1967	TRINITY_DN38755_c0_g1_i1	LtM 1967	AACA	GGCACGAAGGCAAGTATCTC	20	59.84	55	TCCCTCGGGAGAGAACTGTA	20	59.8	55	153
FL	1968	TRINITY_DN38814_c0_g1_i1	LtM 1968	TGC	GTCCGGTCACCAAAGTTAGC	20	59.6	55	GCGAAGTTGATGAGCCATTT	20	60.22	45	151
FL	1969	TRINITY_DN38840_c0_g1_i1	LtM 1969	GA	GTGTATCTTTCCGCCTCTCG	20	59.84	55	AACCACTCCCACCACTGTTC	20	59.86	55	151
FL	1970	TRINITY_DN38880_c0_g1_i1	LtM 1970	TCG	CAGCAACACGTCAGACATCC	20	60.32	55	TCGACACCACCTACGAGACC	20	61.13	60	156
FL	1971	TRINITY_DN3893_c0_g1_i1	LtM 1971	AGC	CACGATCGAAGAAACCACAA	20	59.69	45	TTCCTGGGCTTTGTCAGCTA	20	60.9	50	169
FL	1972	TRINITY_DN3913_c0_g1_i4	LtM 1972	TTC	ACAGGCAATTATGGCATTGG	20	60.72	45	CGAGCCATGTGTTTGTTTGT	20	59.62	45	196
FL	1973	TRINITY_DN3913_c0_g1_i4	LtM 1973	CAAT	ACAGGCAATTATGGCATTGG	20	60.72	45	CGAGCCATGTGTTTGTTTGT	20	59.62	45	196
FL	1974	TRINITY_DN3913_c0_g1_i4	LtM 1974	ACAA	ACAGGCAATTATGGCATTGG	20	60.72	45	CCTCCTGCTCATCAGAACCT	20	59.4	55	231
FL	1975	TRINITY_DN39205_c0_g1_i1	LtM 1975	AG	GCGGACTTTCAACCTCTGAT	20	59.29	50	GCGTGAGATCATTGAGACGA	20	59.95	50	155
FL	1976	TRINITY_DN39223_c0_g1_i2	LtM 1976	GA	CGTCTTCTTCTCCGACAGGT	20	59.45	55	CCCTCTTGCTTCTAGGCACA	20	60.53	55	144
FL	1977	TRINITY_DN39223_c0_g1_i2	LtM 1977	GGA	CAGGCCTCAAACCCCTTT	18	60.04	55.56	GGCTACACGCACATCTTCAA	20	59.87	50	151
FL	1978	TRINITY_DN39273_c0_g1_i1	LtM 1978	CCG	CTATCCCCTCTCCCACCATC	20	60.67	60	CCGTGGATCTCGTTATGACC	20	60.34	55	153
FL	1979	TRINITY_DN39273_c0_g1_i1	LtM 1979	CCA	CTATCCCCTCTCCCACCATC	20	60.67	60	CCGTGGATCTCGTTATGACC	20	60.34	55	153
FL	1980	TRINITY_DN39422_c0_g1_i1	LtM 1980	TCC	AGGGGGTGACATCACAACAG	20	60.84	55	TGAGGCTCAAGGTTTGTGTG	20	59.87	50	160
FL	1981	TRINITY_DN39580_c0_g1_i1	LtM 1981	CGC	GGCGCTACTGTAATCCAAGC	20	59.87	55	TGATCTACGCCTGGAAGAGC	20	60.5	55	164
FL	1982	TRINITY_DN39639_c0_g1_i1	LtM 1982	TG	AGGGAATCTTTTCCCTTTCG	20	59.53	45	CCAGCTTCTTGTCGATTCCT	20	59.43	50	149
FL	1983	TRINITY_DN39699_c0_g1_i1	LtM 1983	TCC	CTACGGATCGGTCAGTGGTT	20	59.99	55	CCCCTTCCAGCTTCTGACTA	20	59.42	55	156
FL	1984	TRINITY_DN39718_c0_g1_i1	LtM 1984	GAA	ACGAGACCTCCATGGCTTC	19	60.22	57.89	CCATCTTCCACGACGACCT	19	61.09	57.89	148
FL	1985	TRINITY_DN39754_c0_g1_i1	LtM 1985	CTG	CTGCCTTGTCCCTCTGTGAT	20	60.26	55	GGACCAAGATACAGCCCAAG	20	59.55	55	160
FL	1986	TRINITY_DN3981_c0_g1_i2	LtM 1986	GTG	TGATCCGGTACCTTTGCTCT	20	59.69	50	CGTCGCTACCAACACCAAT	19	59.58	52.63	147
FL	1987	TRINITY_DN3981_c0_g1_i2	LtM 1987	CTTCC	AAGGCGAATGTGAGGAAGAA	20	59.81	45	GGGGAGGAACCAAAGAACA	19	59.89	52.63	125
FL	1988	TRINITY_DN39993_c0_g1_i1	LtM 1988	AC	ATAAAACTCGGGCGCTACTG	20	59.38	50	TCGTGGCGTCTTTTGATATG	20	59.69	45	150
FL	1989	TRINITY_DN40170_c0_g1_i1	LtM 1989	GA	ATGTGTCCGTCGTAGCTCCT	20	59.75	55	AATCTCTCCTCCCTTCCTTCC	21	60.03	52.38	187
FL	1990	TRINITY_DN40191_c0_g1_i1	LtM 1990	GA	GCGAGAGGGGGAGAGAAATA	20	60.67	55	GTCCTCCTCCTCCGTCATCT	20	60.61	60	148
FL	1991	TRINITY_DN40191_c0_g1_i1	LtM 1991	GGA	TAGGAGGAGACCTGGAGCTG	20	59.55	60	CTCCCCCTGTCACCTTCTCT	20	60.64	60	142
FL	1992	TRINITY_DN4021_c0_g1_i1	LtM 1992	CTG	ATTGTTCTGCTGCATTTGCT	20	58.53	40	TCCCCTATGCAATCCAGTTC	20	59.89	50	153
FL	1993	TRINITY_DN4021_c0_g1_i1	LtM 1993	CTG	GCTGCTGCTGTTGTTGGTT	19	60.05	52.63	AGATGGACAACCTGCTGGAG	20	60.26	55	158
FL	1994	TRINITY_DN4021_c0_g1_i1	LtM 1994	TGC	GCTTGGGCCTGTGCTAAGTA	20	60.41	55	TGTGAGCGGTTTACCATTGA	20	60.11	45	159
FL	1995	TRINITY_DN4022_c1_g1_i1	LtM 1995	GCT	GCCAAGAACAGCATTTCTGC	20	60.92	50	ATCAACAGCAACTGCACCAG	20	59.9	50	158
FL	1996	TRINITY_DN40247_c0_g1_i1	LtM 1996	TCA	GACGGTCTTGGTCTGTCCAC	20	60.57	60	GGGGAATGCTGTTTCTCAAA	20	60.05	45	159
FL	1997	TRINITY_DN4027_c0_g1_i4	LtM 1997	TGA	GCCTTGATGTGCTTGACGAG	20	61.95	55	ACCCAACCCACTCTCTCTCC	20	60.5	60	149
FL	1998	TRINITY_DN40277_c0_g1_i1	LtM 1998	CAG	GTGATGGAGCTCAGCACCTG	20	62.02	60	ATATATGGCTCGCCCTGTGG	20	62.11	55	150
[truncated: 1,595 more rows]

## Sheet: Table S4
Table S4. The AT-content (%) of mono- to hexanucleotide P-SSRs in the different genic regions
Type	5′UTRs	CDSs	3′UTRs
Mono-	96.1	56.38	92.62
Di-	41.84	43.5	61
Tri-	5.23	21.88	51.81
Tetra-	37.69	23.02	57.18
Penta-	44.85	22.94	44.06
Hexa-	14.2	25.86	29.66
Total	25.88	22.56	77.84

## Sheet: Table S5
Table S5: GO classification of unigens containing eSSR
GO-id	GO term	GO category	#Seqs number	Contig details
GO:0071704	organic substance metabolic process	BP	1543	lit_veg_Trinity_contig_4061, lit_veg_Trinity_contig_4060, lit_veg_Trinity_contig_5394, lit_veg_Trinity_contig_4065, lit_veg_Trinity_contig_4067, lit_veg_Trinity_contig_5397, lit_veg_Trinity_contig_5398, lit_veg_Trinity_contig_1804, lit_veg_Trinity_contig_1808, lit_veg_Trinity_contig_1806, lit_veg_Trinity_contig_4077, lit_veg_Trinity_contig_3192, lit_veg_Trinity_contig_3191, lit_veg_Trinity_contig…
GO:0044237	cellular metabolic process	BP	1457	lit_veg_Trinity_contig_5151, lit_veg_Trinity_contig_4060, lit_veg_Trinity_contig_5394, lit_veg_Trinity_contig_6483, lit_veg_Trinity_contig_6484, lit_veg_Trinity_contig_6001, lit_veg_Trinity_contig_6485, lit_veg_Trinity_contig_6007, lit_veg_Trinity_contig_5397, lit_veg_Trinity_contig_5398, lit_veg_Trinity_contig_1804, lit_veg_Trinity_contig_1801, lit_veg_Trinity_contig_1802, lit_veg_Trinity_contig…
GO:0044238	primary metabolic process	BP	1446	lit_veg_Trinity_contig_4061, lit_veg_Trinity_contig_5151, lit_veg_Trinity_contig_5394, lit_veg_Trinity_contig_6483, lit_veg_Trinity_contig_4060, lit_veg_Trinity_contig_6484, lit_veg_Trinity_contig_6001, lit_veg_Trinity_contig_6485, lit_veg_Trinity_contig_4065, lit_veg_Trinity_contig_4067, lit_veg_Trinity_contig_5397, lit_veg_Trinity_contig_5398, lit_veg_Trinity_contig_1804, lit_veg_Trinity_contig…
GO:0006807	nitrogen compound metabolic process	BP	1250	lit_veg_Trinity_contig_4061, lit_veg_Trinity_contig_5151, lit_veg_Trinity_contig_5394, lit_veg_Trinity_contig_6483, lit_veg_Trinity_contig_6484, lit_veg_Trinity_contig_6001, lit_veg_Trinity_contig_6485, lit_veg_Trinity_contig_5397, lit_veg_Trinity_contig_5398, lit_veg_Trinity_contig_1808, lit_veg_Trinity_contig_1806, lit_veg_Trinity_contig_6494, lit_veg_Trinity_contig_6495, lit_veg_Trinity_contig…
GO:0009058	biosynthetic process	BP	597	lit_veg_Trinity_contig_1914, lit_veg_Trinity_contig_1912, lit_veg_Trinity_contig_900, lit_veg_Trinity_contig_902, lit_veg_Trinity_contig_901, lit_veg_Trinity_contig_4060, lit_veg_Trinity_contig_6120, lit_veg_Trinity_contig_907, lit_veg_Trinity_contig_4180, lit_veg_Trinity_contig_5274, lit_veg_Trinity_contig_5275, lit_veg_Trinity_contig_5270, lit_veg_Trinity_contig_5397, lit_veg_Trinity_contig_192…
GO:0051234	establishment of localization	BP	361	lit_veg_Trinity_contig_3659, lit_veg_Trinity_contig_1239, lit_veg_Trinity_contig_3658, lit_veg_Trinity_contig_344, lit_veg_Trinity_contig_1599, lit_veg_Trinity_contig_223, lit_veg_Trinity_contig_2204, lit_veg_Trinity_contig_2209, lit_veg_Trinity_contig_5957, lit_veg_Trinity_contig_4627, lit_veg_Trinity_contig_1916, lit_veg_Trinity_contig_467, lit_veg_Trinity_contig_5031, lit_veg_Trinity_contig_41…
GO:0050794	regulation of cellular process	BP	329	lit_veg_Trinity_contig_3777, lit_veg_Trinity_contig_5834, lit_veg_Trinity_contig_900, lit_veg_Trinity_contig_902, lit_veg_Trinity_contig_901, lit_veg_Trinity_contig_224, lit_veg_Trinity_contig_907, lit_veg_Trinity_contig_6485, lit_veg_Trinity_contig_6920, lit_veg_Trinity_contig_6248, lit_veg_Trinity_contig_1593, lit_veg_Trinity_contig_2440, lit_veg_Trinity_contig_6922, lit_veg_Trinity_contig_4864…
GO:0019222	regulation of metabolic process	BP	260	lit_veg_Trinity_contig_900, lit_veg_Trinity_contig_902, lit_veg_Trinity_contig_901, lit_veg_Trinity_contig_224, lit_veg_Trinity_contig_907, lit_veg_Trinity_contig_4864, lit_veg_Trinity_contig_4865, lit_veg_Trinity_contig_1921, lit_veg_Trinity_contig_3306, lit_veg_Trinity_contig_1928, lit_veg_Trinity_contig_6495, lit_veg_Trinity_contig_4190, lit_veg_Trinity_contig_6496, lit_veg_Trinity_contig_5161…
GO:0044281	small molecule metabolic process	BP	225	lit_veg_Trinity_contig_2449, lit_veg_Trinity_contig_2448, lit_veg_Trinity_contig_104, lit_veg_Trinity_contig_105, lit_veg_Trinity_contig_4060, lit_veg_Trinity_contig_6120, lit_veg_Trinity_contig_4180, lit_veg_Trinity_contig_1110, lit_veg_Trinity_contig_6007, lit_veg_Trinity_contig_1113, lit_veg_Trinity_contig_2563, lit_veg_Trinity_contig_3546, lit_veg_Trinity_contig_5726, lit_veg_Trinity_contig_1…
GO:0051716	cellular response to stimulus	BP	195	lit_veg_Trinity_contig_3777, lit_veg_Trinity_contig_1358, lit_veg_Trinity_contig_4626, lit_veg_Trinity_contig_6920, lit_veg_Trinity_contig_6248, lit_veg_Trinity_contig_2683, lit_veg_Trinity_contig_2440, lit_veg_Trinity_contig_6922, lit_veg_Trinity_contig_1355, lit_veg_Trinity_contig_2685, lit_veg_Trinity_contig_3773, lit_veg_Trinity_contig_2684, lit_veg_Trinity_contig_695, lit_veg_Trinity_contig_…
GO:0071840	cellular component organization or biogenesis	BP	187	lit_veg_Trinity_contig_3934, lit_veg_Trinity_contig_1634, lit_veg_Trinity_contig_6927, lit_veg_Trinity_contig_5834, lit_veg_Trinity_contig_5317, lit_veg_Trinity_contig_2847, lit_veg_Trinity_contig_2967, lit_veg_Trinity_contig_5031, lit_veg_Trinity_contig_5274, lit_veg_Trinity_contig_6485, lit_veg_Trinity_contig_5275, lit_veg_Trinity_contig_1191, lit_veg_Trinity_contig_2160, lit_veg_Trinity_contig…
GO:0055085	transmembrane transport	BP	187	lit_veg_Trinity_contig_3813, lit_veg_Trinity_contig_223, lit_veg_Trinity_contig_344, lit_veg_Trinity_contig_1599, lit_veg_Trinity_contig_2204, lit_veg_Trinity_contig_6648, lit_veg_Trinity_contig_5439, lit_veg_Trinity_contig_6528, lit_veg_Trinity_contig_97, lit_veg_Trinity_contig_2967, lit_veg_Trinity_contig_1879, lit_veg_Trinity_contig_98, lit_veg_Trinity_contig_3814, lit_veg_Trinity_contig_625, …
GO:0006950	response to stress	BP	135	lit_veg_Trinity_contig_99, lit_veg_Trinity_contig_463, lit_veg_Trinity_contig_1358, lit_veg_Trinity_contig_2325, lit_veg_Trinity_contig_5317, lit_veg_Trinity_contig_580, lit_veg_Trinity_contig_97, lit_veg_Trinity_contig_4626, lit_veg_Trinity_contig_983, lit_veg_Trinity_contig_985, lit_veg_Trinity_contig_2683, lit_veg_Trinity_contig_6886, lit_veg_Trinity_contig_2440, lit_veg_Trinity_contig_6922, l…
GO:0009056	catabolic process	BP	133	lit_veg_Trinity_contig_99, lit_veg_Trinity_contig_982, lit_veg_Trinity_contig_1358, lit_veg_Trinity_contig_742, lit_veg_Trinity_contig_983, lit_veg_Trinity_contig_986, lit_veg_Trinity_contig_985, lit_veg_Trinity_contig_622, lit_veg_Trinity_contig_3493, lit_veg_Trinity_contig_4065, lit_veg_Trinity_contig_4101, lit_veg_Trinity_contig_6524, lit_veg_Trinity_contig_5678, lit_veg_Trinity_contig_6525, l…
GO:0007154	cell communication	BP	132	lit_veg_Trinity_contig_2602, lit_veg_Trinity_contig_861, lit_veg_Trinity_contig_3777, lit_veg_Trinity_contig_2969, lit_veg_Trinity_contig_2726, lit_veg_Trinity_contig_7054, lit_veg_Trinity_contig_6920, lit_veg_Trinity_contig_6248, lit_veg_Trinity_contig_2440, lit_veg_Trinity_contig_2044, lit_veg_Trinity_contig_6922, lit_veg_Trinity_contig_4469, lit_veg_Trinity_contig_4462, lit_veg_Trinity_contig_…
GO:0007165	signal transduction	BP	119	lit_veg_Trinity_contig_2602, lit_veg_Trinity_contig_861, lit_veg_Trinity_contig_3777, lit_veg_Trinity_contig_2969, lit_veg_Trinity_contig_2726, lit_veg_Trinity_contig_7054, lit_veg_Trinity_contig_6920, lit_veg_Trinity_contig_6248, lit_veg_Trinity_contig_2440, lit_veg_Trinity_contig_2044, lit_veg_Trinity_contig_6922, lit_veg_Trinity_contig_4469, lit_veg_Trinity_contig_1510, lit_veg_Trinity_contig_…
GO:0033036	macromolecule localization	BP	118	lit_veg_Trinity_contig_1239, lit_veg_Trinity_contig_861, lit_veg_Trinity_contig_2849, lit_veg_Trinity_contig_3938, lit_veg_Trinity_contig_2209, lit_veg_Trinity_contig_5957, lit_veg_Trinity_contig_2967, lit_veg_Trinity_contig_4627, lit_veg_Trinity_contig_1916, lit_veg_Trinity_contig_5031, lit_veg_Trinity_contig_6880, lit_veg_Trinity_contig_1191, lit_veg_Trinity_contig_1352, lit_veg_Trinity_contig_…
GO:0051641	cellular localization	BP	83	lit_veg_Trinity_contig_4309, lit_veg_Trinity_contig_1239, lit_veg_Trinity_contig_300, lit_veg_Trinity_contig_2849, lit_veg_Trinity_contig_3938, lit_veg_Trinity_contig_4822, lit_veg_Trinity_contig_4823, lit_veg_Trinity_contig_5957, lit_veg_Trinity_contig_2847, lit_veg_Trinity_contig_2967, lit_veg_Trinity_contig_4946, lit_veg_Trinity_contig_4627, lit_veg_Trinity_contig_4308, lit_veg_Trinity_contig_…
GO:0042221	response to chemical	BP	79	lit_veg_Trinity_contig_99, lit_veg_Trinity_contig_2602, lit_veg_Trinity_contig_1358, lit_veg_Trinity_contig_140, lit_veg_Trinity_contig_2969, lit_veg_Trinity_contig_97, lit_veg_Trinity_contig_2407, lit_veg_Trinity_contig_4626, lit_veg_Trinity_contig_983, lit_veg_Trinity_contig_985, lit_veg_Trinity_contig_7054, lit_veg_Trinity_contig_5077, lit_veg_Trinity_contig_826, lit_veg_Trinity_contig_5194, l…
GO:0016192	vesicle-mediated transport	BP	79	lit_veg_Trinity_contig_3659, lit_veg_Trinity_contig_1239, lit_veg_Trinity_contig_3658, lit_veg_Trinity_contig_300, lit_veg_Trinity_contig_2849, lit_veg_Trinity_contig_3938, lit_veg_Trinity_contig_2209, lit_veg_Trinity_contig_2847, lit_veg_Trinity_contig_5957, lit_veg_Trinity_contig_4627, lit_veg_Trinity_contig_1916, lit_veg_Trinity_contig_4181, lit_veg_Trinity_contig_6880, lit_veg_Trinity_contig_…
GO:0005622	intracellular anatomical structure	CC	1053	lit_veg_Trinity_contig_6485, lit_veg_Trinity_contig_5159, lit_veg_Trinity_contig_6248, lit_veg_Trinity_contig_5397, lit_veg_Trinity_contig_6245, lit_veg_Trinity_contig_5399, lit_veg_Trinity_contig_6004, lit_veg_Trinity_contig_1804, lit_veg_Trinity_contig_1808, lit_veg_Trinity_contig_5162, lit_veg_Trinity_contig_6011, lit_veg_Trinity_contig_6495, lit_veg_Trinity_contig_6496, lit_veg_Trinity_contig…
GO:0016020	membrane	CC	1009	lit_veg_Trinity_contig_6240, lit_veg_Trinity_contig_6001, lit_veg_Trinity_contig_6248, lit_veg_Trinity_contig_4069, lit_veg_Trinity_contig_1800, lit_veg_Trinity_contig_1804, lit_veg_Trinity_contig_1808, lit_veg_Trinity_contig_5162, lit_veg_Trinity_contig_6011, lit_veg_Trinity_contig_5165, lit_veg_Trinity_contig_4078, lit_veg_Trinity_contig_5166, lit_veg_Trinity_contig_6460, lit_veg_Trinity_contig…
GO:0043226	organelle	CC	888	lit_veg_Trinity_contig_6485, lit_veg_Trinity_contig_5159, lit_veg_Trinity_contig_5397, lit_veg_Trinity_contig_6245, lit_veg_Trinity_contig_5399, lit_veg_Trinity_contig_6004, lit_veg_Trinity_contig_1804, lit_veg_Trinity_contig_5162, lit_veg_Trinity_contig_6011, lit_veg_Trinity_contig_6495, lit_veg_Trinity_contig_6496, lit_veg_Trinity_contig_5165, lit_veg_Trinity_contig_4077, lit_veg_Trinity_contig…
GO:0031224	intrinsic component of membrane	CC	809	lit_veg_Trinity_contig_6240, lit_veg_Trinity_contig_6001, lit_veg_Trinity_contig_4069, lit_veg_Trinity_contig_1800, lit_veg_Trinity_contig_1804, lit_veg_Trinity_contig_1808, lit_veg_Trinity_contig_5165, lit_veg_Trinity_contig_5166, lit_veg_Trinity_contig_6460, lit_veg_Trinity_contig_5130, lit_veg_Trinity_contig_5132, lit_veg_Trinity_contig_5374, lit_veg_Trinity_contig_4285, lit_veg_Trinity_contig…
GO:0005737	cytoplasm	CC	628	lit_veg_Trinity_contig_1913, lit_veg_Trinity_contig_1916, lit_veg_Trinity_contig_5031, lit_veg_Trinity_contig_4181, lit_veg_Trinity_contig_6363, lit_veg_Trinity_contig_5270, lit_veg_Trinity_contig_6248, lit_veg_Trinity_contig_5159, lit_veg_Trinity_contig_6365, lit_veg_Trinity_contig_1808, lit_veg_Trinity_contig_5162, lit_veg_Trinity_contig_6495, lit_veg_Trinity_contig_6011, lit_veg_Trinity_contig…
GO:0012505	endomembrane system	CC	182	lit_veg_Trinity_contig_3659, lit_veg_Trinity_contig_2449, lit_veg_Trinity_contig_2448, lit_veg_Trinity_contig_1239, lit_veg_Trinity_contig_3658, lit_veg_Trinity_contig_2849, lit_veg_Trinity_contig_3938, lit_veg_Trinity_contig_1913, lit_veg_Trinity_contig_2847, lit_veg_Trinity_contig_2209, lit_veg_Trinity_contig_2846, lit_veg_Trinity_contig_1916, lit_veg_Trinity_contig_467, lit_veg_Trinity_contig_…
GO:0031984	organelle subcompartment	CC	117	lit_veg_Trinity_contig_3659, lit_veg_Trinity_contig_2449, lit_veg_Trinity_contig_3658, lit_veg_Trinity_contig_2448, lit_veg_Trinity_contig_2849, lit_veg_Trinity_contig_3938, lit_veg_Trinity_contig_2209, lit_veg_Trinity_contig_1916, lit_veg_Trinity_contig_467, lit_veg_Trinity_contig_1191, lit_veg_Trinity_contig_5830, lit_veg_Trinity_contig_5951, lit_veg_Trinity_contig_2561, lit_veg_Trinity_contig_…
GO:0071944	cell periphery	CC	115	lit_veg_Trinity_contig_97, lit_veg_Trinity_contig_2847, lit_veg_Trinity_contig_3814, lit_veg_Trinity_contig_746, lit_veg_Trinity_contig_4181, lit_veg_Trinity_contig_5274, lit_veg_Trinity_contig_5275, lit_veg_Trinity_contig_1472, lit_veg_Trinity_contig_6765, lit_veg_Trinity_contig_3375, lit_veg_Trinity_contig_3770, lit_veg_Trinity_contig_4220, lit_veg_Trinity_contig_2443, lit_veg_Trinity_contig_54…
GO:1902494	catalytic complex	CC	83	lit_veg_Trinity_contig_1634, lit_veg_Trinity_contig_2449, lit_veg_Trinity_contig_1678, lit_veg_Trinity_contig_1953, lit_veg_Trinity_contig_2448, lit_veg_Trinity_contig_2403, lit_veg_Trinity_contig_1714, lit_veg_Trinity_contig_3858, lit_veg_Trinity_contig_2928, lit_veg_Trinity_contig_742, lit_veg_Trinity_contig_6524, lit_veg_Trinity_contig_6525, lit_veg_Trinity_contig_6526, lit_veg_Trinity_contig_…
GO:0098796	membrane protein complex	CC	82	lit_veg_Trinity_contig_1953, lit_veg_Trinity_contig_2449, lit_veg_Trinity_contig_3614, lit_veg_Trinity_contig_1239, lit_veg_Trinity_contig_2448, lit_veg_Trinity_contig_2849, lit_veg_Trinity_contig_3938, lit_veg_Trinity_contig_2847, lit_veg_Trinity_contig_1714, lit_veg_Trinity_contig_3858, lit_veg_Trinity_contig_5753, lit_veg_Trinity_contig_3574, lit_veg_Trinity_contig_2286, lit_veg_Trinity_contig…
GO:0031975	envelope	CC	81	lit_veg_Trinity_contig_4309, lit_veg_Trinity_contig_6806, lit_veg_Trinity_contig_4827, lit_veg_Trinity_contig_1599, lit_veg_Trinity_contig_2887, lit_veg_Trinity_contig_6528, lit_veg_Trinity_contig_4308, lit_veg_Trinity_contig_6363, lit_veg_Trinity_contig_6280, lit_veg_Trinity_contig_3052, lit_veg_Trinity_contig_6281, lit_veg_Trinity_contig_1274, lit_veg_Trinity_contig_6600, lit_veg_Trinity_contig…
GO:0140513	nuclear protein-containing complex	CC	79	lit_veg_Trinity_contig_1634, lit_veg_Trinity_contig_3978, lit_veg_Trinity_contig_4309, lit_veg_Trinity_contig_3416, lit_veg_Trinity_contig_1313, lit_veg_Trinity_contig_1314, lit_veg_Trinity_contig_383, lit_veg_Trinity_contig_3979, lit_veg_Trinity_contig_4308, lit_veg_Trinity_contig_2928, lit_veg_Trinity_contig_4384, lit_veg_Trinity_contig_1392, lit_veg_Trinity_contig_1351, lit_veg_Trinity_contig_…
GO:0031974	membrane-enclosed lumen	CC	64	lit_veg_Trinity_contig_2009, lit_veg_Trinity_contig_3934, lit_veg_Trinity_contig_1634, lit_veg_Trinity_contig_2007, lit_veg_Trinity_contig_2403, lit_veg_Trinity_contig_1314, lit_veg_Trinity_contig_383, lit_veg_Trinity_contig_6560, lit_veg_Trinity_contig_6044, lit_veg_Trinity_contig_6045, lit_veg_Trinity_contig_6083, lit_veg_Trinity_contig_5397, lit_veg_Trinity_contig_1249, lit_veg_Trinity_contig_…
GO:0005829	cytosol	CC	60	lit_veg_Trinity_contig_1678, lit_veg_Trinity_contig_300, lit_veg_Trinity_contig_861, lit_veg_Trinity_contig_3217, lit_veg_Trinity_contig_1955, lit_veg_Trinity_contig_4307, lit_veg_Trinity_contig_6848, lit_veg_Trinity_contig_1916, lit_veg_Trinity_contig_3493, lit_veg_Trinity_contig_6083, lit_veg_Trinity_contig_1274, lit_veg_Trinity_contig_1273, lit_veg_Trinity_contig_4660, lit_veg_Trinity_contig_2…
GO:0140535	intracellular protein-containing complex	CC	49	lit_veg_Trinity_contig_1634, lit_veg_Trinity_contig_742, lit_veg_Trinity_contig_6601, lit_veg_Trinity_contig_6524, lit_veg_Trinity_contig_6525, lit_veg_Trinity_contig_6526, lit_veg_Trinity_contig_6684, lit_veg_Trinity_contig_5397, lit_veg_Trinity_contig_1249, lit_veg_Trinity_contig_1448, lit_veg_Trinity_contig_1327, lit_veg_Trinity_contig_5808, lit_veg_Trinity_contig_250, lit_veg_Trinity_contig_4…
GO:1990904	ribonucleoprotein complex	CC	46	lit_veg_Trinity_contig_3978, lit_veg_Trinity_contig_2009, lit_veg_Trinity_contig_2900, lit_veg_Trinity_contig_1415, lit_veg_Trinity_contig_2866, lit_veg_Trinity_contig_1313, lit_veg_Trinity_contig_1138, lit_veg_Trinity_contig_365, lit_veg_Trinity_contig_362, lit_veg_Trinity_contig_3979, lit_veg_Trinity_contig_2928, lit_veg_Trinity_contig_3719, lit_veg_Trinity_contig_6560, lit_veg_Trinity_contig_5…
GO:0099080	supramolecular complex	CC	33	lit_veg_Trinity_contig_1558, lit_veg_Trinity_contig_6927, lit_veg_Trinity_contig_1577, lit_veg_Trinity_contig_1559, lit_veg_Trinity_contig_548, lit_veg_Trinity_contig_2928, lit_veg_Trinity_contig_6485, lit_veg_Trinity_contig_6184, lit_veg_Trinity_contig_7096, lit_veg_Trinity_contig_1593, lit_veg_Trinity_contig_1472, lit_veg_Trinity_contig_4401, lit_veg_Trinity_contig_1196, lit_veg_Trinity_contig_…
GO:0005576	extracellular region	CC	22	lit_veg_Trinity_contig_463, lit_veg_Trinity_contig_1149, lit_veg_Trinity_contig_1358, lit_veg_Trinity_contig_2611, lit_veg_Trinity_contig_1814, lit_veg_Trinity_contig_5307, lit_veg_Trinity_contig_5802, lit_veg_Trinity_contig_983, lit_veg_Trinity_contig_985, lit_veg_Trinity_contig_5077, lit_veg_Trinity_contig_6078, lit_veg_Trinity_contig_2294, lit_veg_Trinity_contig_2063, lit_veg_Trinity_contig_52…
GO:0009532	plastid stroma	CC	22	lit_veg_Trinity_contig_5607, lit_veg_Trinity_contig_3614, lit_veg_Trinity_contig_5608, lit_veg_Trinity_contig_212, lit_veg_Trinity_contig_2953, lit_veg_Trinity_contig_104, lit_veg_Trinity_contig_137, lit_veg_Trinity_contig_105, lit_veg_Trinity_contig_501, lit_veg_Trinity_contig_2184, lit_veg_Trinity_contig_2172, lit_veg_Trinity_contig_6083, lit_veg_Trinity_contig_2177, lit_veg_Trinity_contig_5258…
GO:0099023	vesicle tethering complex	CC	22	lit_veg_Trinity_contig_4848, lit_veg_Trinity_contig_300, lit_veg_Trinity_contig_2699, lit_veg_Trinity_contig_6637, lit_veg_Trinity_contig_724, lit_veg_Trinity_contig_852, lit_veg_Trinity_contig_3, lit_veg_Trinity_contig_611, lit_veg_Trinity_contig_4181, lit_veg_Trinity_contig_4591, lit_veg_Trinity_contig_5082, lit_veg_Trinity_contig_1191, lit_veg_Trinity_contig_708, lit_veg_Trinity_contig_719, li…
GO:0097159	organic cyclic compound binding	MF	1331	lit_veg_Trinity_contig_5151, lit_veg_Trinity_contig_6483, lit_veg_Trinity_contig_4060, lit_veg_Trinity_contig_6000, lit_veg_Trinity_contig_6484, lit_veg_Trinity_contig_6001, lit_veg_Trinity_contig_6485, lit_veg_Trinity_contig_6248, lit_veg_Trinity_contig_4068, lit_veg_Trinity_contig_6007, lit_veg_Trinity_contig_5397, lit_veg_Trinity_contig_6245, lit_veg_Trinity_contig_5399, lit_veg_Trinity_contig…
GO:1901363	heterocyclic compound binding	MF	1331	lit_veg_Trinity_contig_5151, lit_veg_Trinity_contig_6483, lit_veg_Trinity_contig_4060, lit_veg_Trinity_contig_6000, lit_veg_Trinity_contig_6484, lit_veg_Trinity_contig_6001, lit_veg_Trinity_contig_6485, lit_veg_Trinity_contig_6248, lit_veg_Trinity_contig_4068, lit_veg_Trinity_contig_6007, lit_veg_Trinity_contig_5397, lit_veg_Trinity_contig_6245, lit_veg_Trinity_contig_5399, lit_veg_Trinity_contig…
GO:0043167	ion binding	MF	1235	lit_veg_Trinity_contig_4061, lit_veg_Trinity_contig_6483, lit_veg_Trinity_contig_4060, lit_veg_Trinity_contig_6000, lit_veg_Trinity_contig_6484, lit_veg_Trinity_contig_6001, lit_veg_Trinity_contig_6485, lit_veg_Trinity_contig_6248, lit_veg_Trinity_contig_6007, lit_veg_Trinity_contig_4068, lit_veg_Trinity_contig_6245, lit_veg_Trinity_contig_6488, lit_veg_Trinity_contig_1808, lit_veg_Trinity_contig…
GO:0036094	small molecule binding	MF	883	lit_veg_Trinity_contig_6483, lit_veg_Trinity_contig_4060, lit_veg_Trinity_contig_6484, lit_veg_Trinity_contig_6001, lit_veg_Trinity_contig_6485, lit_veg_Trinity_contig_6248, lit_veg_Trinity_contig_4068, lit_veg_Trinity_contig_6007, lit_veg_Trinity_contig_6245, lit_veg_Trinity_contig_6488, lit_veg_Trinity_contig_1808, lit_veg_Trinity_contig_6494, lit_veg_Trinity_contig_6011, lit_veg_Trinity_contig…
GO:0016740	transferase activity	MF	752	lit_veg_Trinity_contig_6120, lit_veg_Trinity_contig_6483, lit_veg_Trinity_contig_5394, lit_veg_Trinity_contig_5274, lit_veg_Trinity_contig_6121, lit_veg_Trinity_contig_6484, lit_veg_Trinity_contig_5275, lit_veg_Trinity_contig_6485, lit_veg_Trinity_contig_6001, lit_veg_Trinity_contig_6007, lit_veg_Trinity_contig_6365, lit_veg_Trinity_contig_1925, lit_veg_Trinity_contig_1801, lit_veg_Trinity_contig…
GO:0097367	carbohydrate derivative binding	MF	744	lit_veg_Trinity_contig_6361, lit_veg_Trinity_contig_4060, lit_veg_Trinity_contig_5031, lit_veg_Trinity_contig_6483, lit_veg_Trinity_contig_4180, lit_veg_Trinity_contig_5032, lit_veg_Trinity_contig_6121, lit_veg_Trinity_contig_6484, lit_veg_Trinity_contig_6001, lit_veg_Trinity_contig_6485, lit_veg_Trinity_contig_5270, lit_veg_Trinity_contig_6360, lit_veg_Trinity_contig_6248, lit_veg_Trinity_contig…
GO:0140096	catalytic activity, acting on a protein	MF	551	lit_veg_Trinity_contig_6361, lit_veg_Trinity_contig_4182, lit_veg_Trinity_contig_4061, lit_veg_Trinity_contig_5394, lit_veg_Trinity_contig_6483, lit_veg_Trinity_contig_6121, lit_veg_Trinity_contig_6484, lit_veg_Trinity_contig_6485, lit_veg_Trinity_contig_6001, lit_veg_Trinity_contig_5033, lit_veg_Trinity_contig_4186, lit_veg_Trinity_contig_4184, lit_veg_Trinity_contig_6360, lit_veg_Trinity_contig…
GO:0016787	hydrolase activity	MF	512	lit_veg_Trinity_contig_1914, lit_veg_Trinity_contig_1912, lit_veg_Trinity_contig_4182, lit_veg_Trinity_contig_6361, lit_veg_Trinity_contig_4061, lit_veg_Trinity_contig_5031, lit_veg_Trinity_contig_5032, lit_veg_Trinity_contig_909, lit_veg_Trinity_contig_4065, lit_veg_Trinity_contig_4186, lit_veg_Trinity_contig_4184, lit_veg_Trinity_contig_5270, lit_veg_Trinity_contig_4183, lit_veg_Trinity_contig_…
GO:0016491	oxidoreductase activity	MF	272	lit_veg_Trinity_contig_4629, lit_veg_Trinity_contig_2689, lit_veg_Trinity_contig_1358, lit_veg_Trinity_contig_4626, lit_veg_Trinity_contig_6925, lit_veg_Trinity_contig_4060, lit_veg_Trinity_contig_3092, lit_veg_Trinity_contig_6000, lit_veg_Trinity_contig_5951, lit_veg_Trinity_contig_6920, lit_veg_Trinity_contig_1110, lit_veg_Trinity_contig_1355, lit_veg_Trinity_contig_6124, lit_veg_Trinity_contig…
GO:0022857	transmembrane transporter activity	MF	173	lit_veg_Trinity_contig_3813, lit_veg_Trinity_contig_223, lit_veg_Trinity_contig_344, lit_veg_Trinity_contig_1599, lit_veg_Trinity_contig_2204, lit_veg_Trinity_contig_6648, lit_veg_Trinity_contig_5439, lit_veg_Trinity_contig_6528, lit_veg_Trinity_contig_2969, lit_veg_Trinity_contig_97, lit_veg_Trinity_contig_3814, lit_veg_Trinity_contig_98, lit_veg_Trinity_contig_1879, lit_veg_Trinity_contig_625, …
GO:0005515	protein binding	MF	154	lit_veg_Trinity_contig_4628, lit_veg_Trinity_contig_99, lit_veg_Trinity_contig_6807, lit_veg_Trinity_contig_6927, lit_veg_Trinity_contig_5718, lit_veg_Trinity_contig_5834, lit_veg_Trinity_contig_97, lit_veg_Trinity_contig_98, lit_veg_Trinity_contig_6091, lit_veg_Trinity_contig_1916, lit_veg_Trinity_contig_2283, lit_veg_Trinity_contig_3492, lit_veg_Trinity_contig_1191, lit_veg_Trinity_contig_6765,…
GO:0003700	DNA-binding transcription factor activity	MF	74	lit_veg_Trinity_contig_1996, lit_veg_Trinity_contig_260, lit_veg_Trinity_contig_900, lit_veg_Trinity_contig_902, lit_veg_Trinity_contig_6091, lit_veg_Trinity_contig_869, lit_veg_Trinity_contig_901, lit_veg_Trinity_contig_786, lit_veg_Trinity_contig_224, lit_veg_Trinity_contig_7054, lit_veg_Trinity_contig_4581, lit_veg_Trinity_contig_2283, lit_veg_Trinity_contig_4142, lit_veg_Trinity_contig_4141, …
GO:0140098	catalytic activity, acting on RNA	MF	63	lit_veg_Trinity_contig_3339, lit_veg_Trinity_contig_909, lit_veg_Trinity_contig_5070, lit_veg_Trinity_contig_3492, lit_veg_Trinity_contig_3173, lit_veg_Trinity_contig_5434, lit_veg_Trinity_contig_1153, lit_veg_Trinity_contig_4983, lit_veg_Trinity_contig_1872, lit_veg_Trinity_contig_6443, lit_veg_Trinity_contig_17, lit_veg_Trinity_contig_2124, lit_veg_Trinity_contig_6521, lit_veg_Trinity_contig_66…
GO:0016829	lyase activity	MF	60	lit_veg_Trinity_contig_6329, lit_veg_Trinity_contig_1955, lit_veg_Trinity_contig_6848, lit_veg_Trinity_contig_623, lit_veg_Trinity_contig_501, lit_veg_Trinity_contig_149, lit_veg_Trinity_contig_6082, lit_veg_Trinity_contig_3493, lit_veg_Trinity_contig_6083, lit_veg_Trinity_contig_6084, lit_veg_Trinity_contig_6085, lit_veg_Trinity_contig_5951, lit_veg_Trinity_contig_5997, lit_veg_Trinity_contig_17…
GO:0016874	ligase activity	MF	43	lit_veg_Trinity_contig_2865, lit_veg_Trinity_contig_2006, lit_veg_Trinity_contig_6208, lit_veg_Trinity_contig_183, lit_veg_Trinity_contig_2506, lit_veg_Trinity_contig_1218, lit_veg_Trinity_contig_163, lit_veg_Trinity_contig_361, lit_veg_Trinity_contig_324, lit_veg_Trinity_contig_6460, lit_veg_Trinity_contig_4180, lit_veg_Trinity_contig_3173, lit_veg_Trinity_contig_4469, lit_veg_Trinity_contig_424…
GO:0016853	isomerase activity	MF	40	lit_veg_Trinity_contig_166, lit_veg_Trinity_contig_363, lit_veg_Trinity_contig_4409, lit_veg_Trinity_contig_2986, lit_veg_Trinity_contig_2985, lit_veg_Trinity_contig_162, lit_veg_Trinity_contig_3518, lit_veg_Trinity_contig_6903, lit_veg_Trinity_contig_1417, lit_veg_Trinity_contig_262, lit_veg_Trinity_contig_649, lit_veg_Trinity_contig_5033, lit_veg_Trinity_contig_2184, lit_veg_Trinity_contig_7030…
GO:0090079	translation regulator activity, nucleic acid binding	MF	36	lit_veg_Trinity_contig_2900, lit_veg_Trinity_contig_1719, lit_veg_Trinity_contig_5270, lit_veg_Trinity_contig_2166, lit_veg_Trinity_contig_2165, lit_veg_Trinity_contig_1250, lit_veg_Trinity_contig_2241, lit_veg_Trinity_contig_1691, lit_veg_Trinity_contig_5232, lit_veg_Trinity_contig_5397, lit_veg_Trinity_contig_3215, lit_veg_Trinity_contig_5233, lit_veg_Trinity_contig_5234, lit_veg_Trinity_contig…
GO:0030246	carbohydrate binding	MF	34	lit_veg_Trinity_contig_3538, lit_veg_Trinity_contig_4947, lit_veg_Trinity_contig_189, lit_veg_Trinity_contig_6705, lit_veg_Trinity_contig_1417, lit_veg_Trinity_contig_284, lit_veg_Trinity_contig_2906, lit_veg_Trinity_contig_3092, lit_veg_Trinity_contig_2063, lit_veg_Trinity_contig_949, lit_veg_Trinity_contig_2782, lit_veg_Trinity_contig_4565, lit_veg_Trinity_contig_1696, lit_veg_Trinity_contig_57…
GO:0003735	structural constituent of ribosome	MF	33	lit_veg_Trinity_contig_3557, lit_veg_Trinity_contig_6809, lit_veg_Trinity_contig_3272, lit_veg_Trinity_contig_2122, lit_veg_Trinity_contig_4400, lit_veg_Trinity_contig_6721, lit_veg_Trinity_contig_4089, lit_veg_Trinity_contig_5612, lit_veg_Trinity_contig_1493, lit_veg_Trinity_contig_4341, lit_veg_Trinity_contig_2289, lit_veg_Trinity_contig_1700, lit_veg_Trinity_contig_2515, lit_veg_Trinity_contig…
GO:0030234	enzyme regulator activity	MF	32	lit_veg_Trinity_contig_1898, lit_veg_Trinity_contig_4009, lit_veg_Trinity_contig_861, lit_veg_Trinity_contig_1617, lit_veg_Trinity_contig_1537, lit_veg_Trinity_contig_4704, lit_veg_Trinity_contig_1618, lit_veg_Trinity_contig_6880, lit_veg_Trinity_contig_1172, lit_veg_Trinity_contig_3574, lit_veg_Trinity_contig_2001, lit_veg_Trinity_contig_4101, lit_veg_Trinity_contig_6305, lit_veg_Trinity_contig_…

## Sheet: Table S6
Table S6 : Pathways identified by functional classification using KEGG
Pathway	Pathway ID	Seqs in Pathway	Seq
Thiamine metabolism, Purine metabolism	map00730, map00230	399	lit_veg_Trinity_contig_6807, lit_veg_Trinity_contig_3932, lit_veg_Trinity_contig_2204, lit_veg_Trinity_contig_3414, lit_veg_Trinity_contig_3777, lit_veg_Trinity_contig_5317, lit_veg_Trinity_contig_3937, lit_veg_Trinity_contig_3419, lit_veg_Trinity_contig_3418, lit_veg_Trinity_contig_6361, lit_veg_Trinity_contig_5270, lit_veg_Trinity_contig_6360, lit_veg_Trinity_contig_1593, lit_veg_Trinity_contig…
Starch and sucrose metabolism	map00500	387	lit_veg_Trinity_contig_4229, lit_veg_Trinity_contig_269, lit_veg_Trinity_contig_268, lit_veg_Trinity_contig_6483, lit_veg_Trinity_contig_6484, lit_veg_Trinity_contig_6561, lit_veg_Trinity_contig_6485, lit_veg_Trinity_contig_6562, lit_veg_Trinity_contig_6206, lit_veg_Trinity_contig_3890, lit_veg_Trinity_contig_1795, lit_veg_Trinity_contig_3699, lit_veg_Trinity_contig_4462, lit_veg_Trinity_contig_6…
Riboflavin metabolism	map00740	191	lit_veg_Trinity_contig_1337, lit_veg_Trinity_contig_2889, lit_veg_Trinity_contig_2988, lit_veg_Trinity_contig_2888, lit_veg_Trinity_contig_2766, lit_veg_Trinity_contig_2523, lit_veg_Trinity_contig_5218, lit_veg_Trinity_contig_2902, lit_veg_Trinity_contig_5958, lit_veg_Trinity_contig_305, lit_veg_Trinity_contig_6089, lit_veg_Trinity_contig_1010, lit_veg_Trinity_contig_1011, lit_veg_Trinity_contig_…
Folate biosynthesis	map00790	172	lit_veg_Trinity_contig_4948, lit_veg_Trinity_contig_3997, lit_veg_Trinity_contig_1209, lit_veg_Trinity_contig_1814, lit_veg_Trinity_contig_4415, lit_veg_Trinity_contig_2924, lit_veg_Trinity_contig_984, lit_veg_Trinity_contig_931, lit_veg_Trinity_contig_807, lit_veg_Trinity_contig_2061, lit_veg_Trinity_contig_509, lit_veg_Trinity_contig_6699, lit_veg_Trinity_contig_2582, lit_veg_Trinity_contig_567…
Pyrimidine metabolism	map00240	159	lit_veg_Trinity_contig_575, lit_veg_Trinity_contig_772, lit_veg_Trinity_contig_1633, lit_veg_Trinity_contig_5274, lit_veg_Trinity_contig_5165, lit_veg_Trinity_contig_5275, lit_veg_Trinity_contig_1594, lit_veg_Trinity_contig_1251, lit_veg_Trinity_contig_5166, lit_veg_Trinity_contig_6035, lit_veg_Trinity_contig_2598, lit_veg_Trinity_contig_5740, lit_veg_Trinity_contig_5400
Arginine and proline metabolism, Carbapenem biosynthesis	map00330, map00332	155	lit_veg_Trinity_contig_1865, lit_veg_Trinity_contig_1866, lit_veg_Trinity_contig_316, lit_veg_Trinity_contig_5645, lit_veg_Trinity_contig_5646, lit_veg_Trinity_contig_313, lit_veg_Trinity_contig_312, lit_veg_Trinity_contig_6410, lit_veg_Trinity_contig_315, lit_veg_Trinity_contig_6400, lit_veg_Trinity_contig_314
Glycine, serine and threonine metabolism, Lysine biosynthesis, Cysteine and methionine metabolism	map00260, map00300, map00270	150	lit_veg_Trinity_contig_6082, lit_veg_Trinity_contig_6083, lit_veg_Trinity_contig_6084, lit_veg_Trinity_contig_6085
Glycine, serine and threonine metabolism, Lysine biosynthesis, Monobactam biosynthesis, Cysteine and methionine metabolism	map00260, map00300, map00261, map00270	132	lit_veg_Trinity_contig_1832, lit_veg_Trinity_contig_1833, lit_veg_Trinity_contig_1848
Glutathione metabolism, Arachidonic acid metabolism	map00480, map00590	119	lit_veg_Trinity_contig_241, lit_veg_Trinity_contig_240
Photosynthesis, Oxidative phosphorylation	map00195, map00190	112	lit_veg_Trinity_contig_2689, lit_veg_Trinity_contig_6110, lit_veg_Trinity_contig_6231, lit_veg_Trinity_contig_2052, lit_veg_Trinity_contig_2034, lit_veg_Trinity_contig_2033, lit_veg_Trinity_contig_2032, lit_veg_Trinity_contig_2494, lit_veg_Trinity_contig_6124
Pyruvate metabolism, Carbon fixation in photosynthetic organisms	map00620, map00710	109	lit_veg_Trinity_contig_66, lit_veg_Trinity_contig_5408, lit_veg_Trinity_contig_6063, lit_veg_Trinity_contig_2462, lit_veg_Trinity_contig_2676, lit_veg_Trinity_contig_2674, lit_veg_Trinity_contig_2685, lit_veg_Trinity_contig_2684, lit_veg_Trinity_contig_3289
Biosynthesis of secondary metabolites - unclassified	map00999	89	TRINITY_DN4723_c0_g1_i1, TRINITY_DN24541_c2_g1_i3, TRINITY_DN24541_c2_g1_i2, TRINITY_DN11372_c0_g1_i1, TRINITY_DN24541_c2_g1_i1, TRINITY_DN23088_c1_g1_i1, TRINITY_DN17370_c0_g2_i1, TRINITY_DN27284_c0_g1_i1, TRINITY_DN23088_c0_g2_i3, TRINITY_DN40874_c0_g1_i1, TRINITY_DN23088_c0_g2_i1, TRINITY_DN23088_c0_g2_i2, TRINITY_DN28435_c0_g1_i1
Biosynthesis of amino acids	map01230	89	TRINITY_DN4723_c0_g1_i1, TRINITY_DN24541_c2_g1_i3, TRINITY_DN24541_c2_g1_i2, TRINITY_DN11372_c0_g1_i1, TRINITY_DN24541_c2_g1_i1, TRINITY_DN23088_c1_g1_i1, TRINITY_DN17370_c0_g2_i1, TRINITY_DN27284_c0_g1_i1, TRINITY_DN23088_c0_g2_i3, TRINITY_DN40874_c0_g1_i1, TRINITY_DN23088_c0_g2_i1, TRINITY_DN23088_c0_g2_i2, TRINITY_DN28435_c0_g1_i1
Pyruvate metabolism, Citrate cycle (TCA cycle), Glycolysis / Gluconeogenesis	map00620, map00020, map00010	69	lit_veg_Trinity_contig_1500, lit_veg_Trinity_contig_1319, lit_veg_Trinity_contig_936, lit_veg_Trinity_contig_1318, lit_veg_Trinity_contig_935, lit_veg_Trinity_contig_2075, lit_veg_Trinity_contig_2273, lit_veg_Trinity_contig_2047, lit_veg_Trinity_contig_2046
Photosynthesis	map00195	69	lit_veg_Trinity_contig_4267, lit_veg_Trinity_contig_2213
Carbon fixation pathways in prokaryotes, Glutathione metabolism, Citrate cycle (TCA cycle)	map00720, map00480, map00020	57	lit_veg_Trinity_contig_2425, lit_veg_Trinity_contig_2424, lit_veg_Trinity_contig_3145, lit_veg_Trinity_contig_3144, lit_veg_Trinity_contig_2423, lit_veg_Trinity_contig_3147, lit_veg_Trinity_contig_3135, lit_veg_Trinity_contig_3146
Other glycan degradation	map00511	61	lit_veg_Trinity_contig_1319, lit_veg_Trinity_contig_936, lit_veg_Trinity_contig_1318, lit_veg_Trinity_contig_935, lit_veg_Trinity_contig_2075, lit_veg_Trinity_contig_2273, lit_veg_Trinity_contig_2047, lit_veg_Trinity_contig_2046
Amino sugar and nucleotide sugar metabolism, Starch and sucrose metabolism	map00520, map00500	61	lit_veg_Trinity_contig_6153, lit_veg_Trinity_contig_6155, lit_veg_Trinity_contig_1490, lit_veg_Trinity_contig_5858, lit_veg_Trinity_contig_6667, lit_veg_Trinity_contig_6156, lit_veg_Trinity_contig_5586
N-Glycan biosynthesis, Various types of N-glycan biosynthesis	map00510, map00513	61	lit_veg_Trinity_contig_2106, lit_veg_Trinity_contig_1969, lit_veg_Trinity_contig_5852, lit_veg_Trinity_contig_4013, lit_veg_Trinity_contig_4024, lit_veg_Trinity_contig_4012, lit_veg_Trinity_contig_3136
Pentose and glucuronate interconversions	map00040	61	lit_veg_Trinity_contig_1425, lit_veg_Trinity_contig_1964, lit_veg_Trinity_contig_6715, lit_veg_Trinity_contig_4649, lit_veg_Trinity_contig_2741, lit_veg_Trinity_contig_4650, lit_veg_Trinity_contig_6036
Fructose and mannose metabolism, Ascorbate and aldarate metabolism	map00051, map00053	61	lit_veg_Trinity_contig_1381, lit_veg_Trinity_contig_2100, lit_veg_Trinity_contig_1519, lit_veg_Trinity_contig_5448, lit_veg_Trinity_contig_5558, lit_veg_Trinity_contig_2104, lit_veg_Trinity_contig_2103
Galactose metabolism, Methane metabolism, Fructose and mannose metabolism, Pentose phosphate pathway, Glycolysis / Gluconeogenesis	map00052, map00680, map00051, map00030, map00010	61	lit_veg_Trinity_contig_1689, lit_veg_Trinity_contig_4094, lit_veg_Trinity_contig_671, lit_veg_Trinity_contig_2439, lit_veg_Trinity_contig_2440, lit_veg_Trinity_contig_6922, lit_veg_Trinity_contig_7027
Drug metabolism - cytochrome P450, Glutathione metabolism, Drug metabolism - other enzymes, Metabolism of xenobiotics by cytochrome P450	map00982, map00480, map00983, map00980	61	lit_veg_Trinity_contig_4930, lit_veg_Trinity_contig_1204, lit_veg_Trinity_contig_4931, lit_veg_Trinity_contig_1498, lit_veg_Trinity_contig_1260, lit_veg_Trinity_contig_1497
Phosphatidylinositol signaling system, Glycerophospholipid metabolism, Glycerolipid metabolism	map04070, map00564, map00561	61	lit_veg_Trinity_contig_5643, lit_veg_Trinity_contig_879, lit_veg_Trinity_contig_5640, lit_veg_Trinity_contig_1474, lit_veg_Trinity_contig_5061, lit_veg_Trinity_contig_5642
Glycerophospholipid metabolism	map00564	61	lit_veg_Trinity_contig_6865, lit_veg_Trinity_contig_6866, lit_veg_Trinity_contig_6867, lit_veg_Trinity_contig_6868, lit_veg_Trinity_contig_6940, lit_veg_Trinity_contig_3814
mRNA surveillance pathway	map03015	53	TRINITY_DN24818_c5_g1_i1, TRINITY_DN24818_c5_g1_i3, TRINITY_DN6467_c0_g1_i1, TRINITY_DN10563_c0_g1_i1, TRINITY_DN10563_c0_g2_i1, TRINITY_DN21194_c0_g1_i2, TRINITY_DN19030_c0_g1_i1, TRINITY_DN55702_c0_g1_i1, TRINITY_DN23959_c0_g4_i1, TRINITY_DN23959_c0_g6_i4, TRINITY_DN25828_c0_g1_i1, TRINITY_DN21194_c0_g1_i1, TRINITY_DN25223_c0_g1_i1, TRINITY_DN33648_c0_g1_i1, TRINITY_DN17511_c0_g1_i1
Oxidative phosphorylation	map00190	52	lit_veg_Trinity_contig_177, lit_veg_Trinity_contig_2228, lit_veg_Trinity_contig_1226, lit_veg_Trinity_contig_3580, lit_veg_Trinity_contig_5749, lit_veg_Trinity_contig_6027
Phosphatidylinositol signaling system	map04070	52	lit_veg_Trinity_contig_5460, lit_veg_Trinity_contig_5458, lit_veg_Trinity_contig_5461, lit_veg_Trinity_contig_5459, lit_veg_Trinity_contig_5480
Phosphatidylinositol signaling system, Inositol phosphate metabolism	map04070, map00562	52	lit_veg_Trinity_contig_3574, lit_veg_Trinity_contig_6600, lit_veg_Trinity_contig_2286, lit_veg_Trinity_contig_6528, lit_veg_Trinity_contig_3179
Terpenoid backbone biosynthesis	map00900	52	lit_veg_Trinity_contig_1678, lit_veg_Trinity_contig_6911, lit_veg_Trinity_contig_5415, lit_veg_Trinity_contig_5978, lit_veg_Trinity_contig_87
Thermogenesis, Relaxin signaling pathway, Human immunodeficiency virus 1 infection, mTOR signaling pathway, Human cytomegalovirus infection, Human papillomavirus infection, PI3K-Akt signaling pathway	map04714, map04926, map05170, map04150, map05163, map05165, map04151	52	lit_veg_Trinity_contig_1678, lit_veg_Trinity_contig_6911, lit_veg_Trinity_contig_5415, lit_veg_Trinity_contig_5978, lit_veg_Trinity_contig_87
Aminoacyl-tRNA biosynthesis	map00970	51	TRINITY_DN23794_c0_g2_i2, TRINITY_DN23794_c0_g2_i1
Aminoacyl-tRNA biosynthesis	map00970	50	TRINITY_DN19905_c0_g1_i1, TRINITY_DN19905_c0_g2_i1, TRINITY_DN21160_c0_g1_i1, TRINITY_DN18192_c0_g1_i1, TRINITY_DN21160_c0_g1_i2, TRINITY_DN18192_c0_g2_i1, TRINITY_DN21160_c0_g1_i3, TRINITY_DN32642_c0_g1_i1, TRINITY_DN23697_c2_g5_i2, TRINITY_DN23697_c2_g5_i5, TRINITY_DN23697_c2_g5_i4, TRINITY_DN24781_c0_g1_i1, TRINITY_DN15437_c0_g1_i1, TRINITY_DN39071_c0_g1_i1, TRINITY_DN56458_c0_g1_i1, TRINITY_D…
Inositol phosphate metabolism	map00562	50	TRINITY_DN22900_c0_g3_i1, TRINITY_DN22900_c0_g3_i2, TRINITY_DN6974_c0_g1_i1, TRINITY_DN38770_c0_g1_i1, TRINITY_DN15407_c0_g3_i1, TRINITY_DN39929_c0_g1_i1, TRINITY_DN10567_c0_g1_i1, TRINITY_DN10567_c0_g2_i1, TRINITY_DN15407_c0_g2_i1, TRINITY_DN15407_c0_g1_i1, TRINITY_DN24759_c6_g1_i1, TRINITY_DN31063_c0_g1_i1, TRINITY_DN24759_c4_g5_i1, TRINITY_DN35459_c0_g1_i1, TRINITY_DN37572_c0_g1_i1, TRINITY_DN…
Carbon fixation in photosynthetic organisms	map00710	50	TRINITY_DN24152_c2_g2_i1, TRINITY_DN24152_c2_g3_i1, TRINITY_DN36286_c0_g1_i1, TRINITY_DN24152_c2_g1_i1, TRINITY_DN24152_c2_g4_i1, TRINITY_DN23887_c2_g1_i5, TRINITY_DN52304_c0_g1_i1, TRINITY_DN27207_c0_g1_i1, TRINITY_DN33479_c0_g1_i1, TRINITY_DN10746_c0_g2_i1, TRINITY_DN32681_c0_g1_i1, TRINITY_DN24152_c2_g1_i4, TRINITY_DN10746_c0_g1_i1, TRINITY_DN23669_c5_g7_i1, TRINITY_DN55787_c0_g1_i1, TRINITY_D…
Carbon fixation pathways in prokaryotes, Citrate cycle (TCA cycle)	map00720, map00020	50	lit_veg_Trinity_contig_5567, lit_veg_Trinity_contig_5568, lit_veg_Trinity_contig_5595, lit_veg_Trinity_contig_5673, lit_veg_Trinity_contig_5726
Porphyrin and chlorophyll metabolism	map00860	50	lit_veg_Trinity_contig_4951, lit_veg_Trinity_contig_2139, lit_veg_Trinity_contig_4952, lit_veg_Trinity_contig_552, lit_veg_Trinity_contig_6411
Pyruvate metabolism, Carbon fixation pathways in prokaryotes, Methane metabolism, Carbon fixation in photosynthetic organisms	map00620, map00720, map00680, map00710	50	lit_veg_Trinity_contig_5548, lit_veg_Trinity_contig_4430, lit_veg_Trinity_contig_4441, lit_veg_Trinity_contig_4442, lit_veg_Trinity_contig_4443
Tyrosine metabolism	map00350	49	TRINITY_DN38341_c0_g1_i3, TRINITY_DN38341_c0_g1_i2, TRINITY_DN55385_c0_g1_i1, TRINITY_DN38341_c0_g1_i1, TRINITY_DN20396_c0_g1_i2, TRINITY_DN15295_c0_g1_i1, TRINITY_DN20396_c0_g1_i1, TRINITY_DN15295_c0_g2_i1, TRINITY_DN4384_c0_g1_i1, TRINITY_DN18089_c0_g1_i1, TRINITY_DN52625_c0_g1_i1, TRINITY_DN54262_c0_g1_i1, TRINITY_DN26950_c0_g2_i1, TRINITY_DN26950_c0_g1_i1, TRINITY_DN38964_c0_g1_i1, TRINITY_DN…
Drug metabolism - other enzymes	map00983	49	lit_veg_Trinity_contig_5567, lit_veg_Trinity_contig_5568, lit_veg_Trinity_contig_5595, lit_veg_Trinity_contig_5673, lit_veg_Trinity_contig_5726
Glycolysis / Gluconeogenesis, Carbon fixation in photosynthetic organisms	map00010, map00710	49	lit_veg_Trinity_contig_2823, lit_veg_Trinity_contig_2842, lit_veg_Trinity_contig_4348, lit_veg_Trinity_contig_2841, lit_veg_Trinity_contig_2840
Neomycin, kanamycin and gentamicin biosynthesis, Galactose metabolism, Amino sugar and nucleotide sugar metabolism, Streptomycin biosynthesis, Starch and sucrose metabolism, Fructose and mannose metabolism, Glycolysis / Gluconeogenesis	map00524, map00052, map00520, map00521, map00500, map00051, map00010	49	lit_veg_Trinity_contig_2089, lit_veg_Trinity_contig_2088, lit_veg_Trinity_contig_2116, lit_veg_Trinity_contig_2115, lit_veg_Trinity_contig_2114
Purine metabolism	map00230	49	lit_veg_Trinity_contig_1766, lit_veg_Trinity_contig_4671, lit_veg_Trinity_contig_5772, lit_veg_Trinity_contig_1768, lit_veg_Trinity_contig_4453
Amino sugar and nucleotide sugar metabolism, Starch and sucrose metabolism, Fructose and mannose metabolism	map00520, map00500, map00051	48	lit_veg_Trinity_contig_5460, lit_veg_Trinity_contig_5458, lit_veg_Trinity_contig_5461, lit_veg_Trinity_contig_5459, lit_veg_Trinity_contig_5480
Phenylalanine, tyrosine and tryptophan biosynthesis	map00400	48	lit_veg_Trinity_contig_3970, lit_veg_Trinity_contig_1804, lit_veg_Trinity_contig_5102, lit_veg_Trinity_contig_5498, lit_veg_Trinity_contig_5103
Sphingolipid metabolism	map00600	48	lit_veg_Trinity_contig_1766, lit_veg_Trinity_contig_4671, lit_veg_Trinity_contig_5772, lit_veg_Trinity_contig_1768, lit_veg_Trinity_contig_4453
Ubiquinone and other terpenoid-quinone biosynthesis	map00130	48	lit_veg_Trinity_contig_1722, lit_veg_Trinity_contig_2919, lit_veg_Trinity_contig_1872, lit_veg_Trinity_contig_3064, lit_veg_Trinity_contig_2784
Lysine degradation, Tryptophan metabolism, Citrate cycle (TCA cycle)	map00310, map00380, map00020	47	lit_veg_Trinity_contig_104, lit_veg_Trinity_contig_137, lit_veg_Trinity_contig_105, lit_veg_Trinity_contig_284
Methane metabolism, Fructose and mannose metabolism, Pentose phosphate pathway, Glycolysis / Gluconeogenesis, Carbon fixation in photosynthetic organisms	map00680, map00051, map00030, map00010, map00710	46	lit_veg_Trinity_contig_546, lit_veg_Trinity_contig_1056, lit_veg_Trinity_contig_5292, lit_veg_Trinity_contig_6103, lit_veg_Trinity_contig_1487, lit_veg_Trinity_contig_1485, lit_veg_Trinity_contig_1431, lit_veg_Trinity_contig_1486
Riboflavin metabolism, Folate biosynthesis	map00740, map00790	46	lit_veg_Trinity_contig_104, lit_veg_Trinity_contig_137, lit_veg_Trinity_contig_105, lit_veg_Trinity_contig_284
Glutathione metabolism	map00480	46	TRINITY_DN35238_c0_g1_i1, TRINITY_DN47760_c0_g1_i1, TRINITY_DN55890_c0_g1_i1, TRINITY_DN3867_c0_g1_i1, TRINITY_DN24650_c1_g1_i1, TRINITY_DN24650_c1_g3_i1, TRINITY_DN24650_c1_g2_i1, TRINITY_DN24650_c1_g4_i1, TRINITY_DN24650_c1_g7_i1, TRINITY_DN24650_c1_g5_i1, TRINITY_DN21527_c1_g2_i1, TRINITY_DN23888_c0_g8_i1, TRINITY_DN21527_c1_g1_i1, TRINITY_DN23888_c0_g5_i1, TRINITY_DN23888_c0_g6_i1, TRINITY_DN…
beta-Alanine metabolism	map00410	43	TRINITY_DN9718_c0_g3_i1, TRINITY_DN9967_c0_g1_i1, TRINITY_DN2160_c0_g2_i1, TRINITY_DN14617_c0_g1_i1, TRINITY_DN17411_c1_g1_i1, TRINITY_DN7582_c0_g1_i1, TRINITY_DN14617_c0_g1_i1, TRINITY_DN28593_c0_g1_i1, TRINITY_DN43942_c0_g1_i1, TRINITY_DN24312_c1_g1_i1, TRINITY_DN49088_c0_g1_i1, TRINITY_DN30912_c0_g1_i1, TRINITY_DN48562_c0_g1_i1, TRINITY_DN34678_c0_g2_i1, TRINITY_DN34678_c0_g3_i1, TRINITY_DN346…
Amino sugar and nucleotide sugar metabolism	map00520	45	lit_veg_Trinity_contig_2216, lit_veg_Trinity_contig_6893, lit_veg_Trinity_contig_1882, lit_veg_Trinity_contig_3726
Flavonoid biosynthesis	map00941	37	TRINITY_DN24678_c2_g2_i2, TRINITY_DN24359_c1_g1_i6, TRINITY_DN24678_c2_g2_i1, TRINITY_DN24359_c1_g1_i5, TRINITY_DN24359_c1_g1_i4, TRINITY_DN24359_c1_g1_i3, TRINITY_DN24893_c2_g1_i1, TRINITY_DN24359_c1_g1_i2, TRINITY_DN24359_c1_g1_i1, TRINITY_DN24359_c1_g2_i1, TRINITY_DN12910_c0_g1_i1, TRINITY_DN12910_c0_g2_i1, TRINITY_DN50840_c0_g1_i1, TRINITY_DN1885_c0_g1_i1, TRINITY_DN24629_c0_g1_i1, TRINITY_DN…
Biotin metabolism	map00780	37	TRINITY_DN16669_c0_g1_i1, TRINITY_DN13888_c0_g1_i1, TRINITY_DN16669_c0_g2_i1, TRINITY_DN35381_c0_g1_i1, TRINITY_DN6745_c0_g1_i1, TRINITY_DN16669_c0_g3_i1, TRINITY_DN6745_c0_g2_i1, TRINITY_DN24849_c3_g2_i2, TRINITY_DN24849_c3_g2_i3, TRINITY_DN24849_c3_g2_i4, TRINITY_DN24849_c3_g2_i1, TRINITY_DN52048_c0_g1_i1, TRINITY_DN3770_c0_g1_i1, TRINITY_DN628_c0_g1_i1, TRINITY_DN2192_c0_g1_i1, TRINITY_DN628_c…
Lysine biosynthesis	map00300	36	TRINITY_DN25023_c4_g6_i1, TRINITY_DN25023_c4_g6_i2, TRINITY_DN24824_c5_g3_i1, TRINITY_DN25023_c4_g6_i3, TRINITY_DN24824_c5_g3_i4, TRINITY_DN24824_c5_g3_i5, TRINITY_DN24824_c5_g3_i7, TRINITY_DN10084_c0_g2_i1, TRINITY_DN10084_c0_g1_i1, TRINITY_DN24637_c3_g3_i1, TRINITY_DN24876_c0_g9_i2, TRINITY_DN24637_c3_g3_i3, TRINITY_DN24876_c0_g5_i1, TRINITY_DN24876_c0_g9_i1, TRINITY_DN23900_c2_g1_i1, TRINITY_D…
Vitamin B6 metabolism	map00750	35	TRINITY_DN24372_c0_g1_i1, TRINITY_DN36103_c0_g1_i1, TRINITY_DN32495_c0_g1_i1, TRINITY_DN42816_c0_g1_i1, TRINITY_DN20073_c0_g1_i1, TRINITY_DN17713_c0_g2_i1, TRINITY_DN17713_c0_g1_i1, TRINITY_DN17713_c0_g4_i1, TRINITY_DN11612_c0_g1_i1, TRINITY_DN11612_c0_g2_i1, TRINITY_DN24001_c7_g6_i1, TRINITY_DN24001_c7_g4_i1, TRINITY_DN24001_c7_g5_i1, TRINITY_DN34018_c0_g1_i1, TRINITY_DN14871_c0_g2_i1, TRINITY_D…
Glycosaminoglycan biosynthesis - chondroitin sulfate / dermatan sulfate, Glycosaminoglycan biosynthesis - heparan sulfate / heparin, Mannose type O-glycan biosynthesis	map00532, map00534, map00515	35	lit_veg_Trinity_contig_6149, lit_veg_Trinity_contig_6152, lit_veg_Trinity_contig_6150, lit_veg_Trinity_contig_6151
Purine metabolism, Nicotinate and nicotinamide metabolism, Starch and sucrose metabolism, Pantothenate and CoA biosynthesis, Pyrimidine metabolism, Riboflavin metabolism	map00230, map00760, map00500, map00770, map00240, map00740	35	lit_veg_Trinity_contig_4951, lit_veg_Trinity_contig_4952, lit_veg_Trinity_contig_6411
Methane metabolism, Fructose and mannose metabolism, Pentose phosphate pathway, Glycolysis / Gluconeogenesis, Carbon fixation in photosynthetic organisms	map00680, map00051, map00030, map00010, map00710	34	lit_veg_Trinity_contig_2861, lit_veg_Trinity_contig_2860, lit_veg_Trinity_contig_2868
Pyruvate metabolism, Purine metabolism, Glycolysis / Gluconeogenesis	map00620, map00230, map00010	33	lit_veg_Trinity_contig_1027, lit_veg_Trinity_contig_1028, lit_veg_Trinity_contig_1039
Arginine biosynthesis	map00220	32	lit_veg_Trinity_contig_5761, lit_veg_Trinity_contig_872, lit_veg_Trinity_contig_871
Carbon fixation pathways in prokaryotes, One carbon pool by folate	map00720, map00670	32	lit_veg_Trinity_contig_5544, lit_veg_Trinity_contig_4683, lit_veg_Trinity_contig_1199
Cutin, suberine and wax biosynthesis	map00073	32	lit_veg_Trinity_contig_1939, lit_veg_Trinity_contig_3218, lit_veg_Trinity_contig_4894
Fatty acid biosynthesis	map00061	32	lit_veg_Trinity_contig_844, lit_veg_Trinity_contig_6308, lit_veg_Trinity_contig_6309
Glycerophospholipid metabolism, Ether lipid metabolism, Inositol phosphate metabolism	map00564, map00565, map00562	32	lit_veg_Trinity_contig_2405, lit_veg_Trinity_contig_6468, lit_veg_Trinity_contig_2403
N-Glycan biosynthesis, Various types of N-glycan biosynthesis	map00510, map00513	32	lit_veg_Trinity_contig_5376, lit_veg_Trinity_contig_963, lit_veg_Trinity_contig_2974
Porphyrin and chlorophyll metabolism, Retinol metabolism, Drug metabolism - cytochrome P450, Steroid hormone biosynthesis, Pentose and glucuronate interconversions, Drug metabolism - other enzymes, Metabolism of xenobiotics by cytochrome P450, Ascorbate and aldarate metabolism	map00860, map00830, map00982, map00140, map00040, map00983, map00980, map00053	32	lit_veg_Trinity_contig_175, lit_veg_Trinity_contig_2072, lit_veg_Trinity_contig_6271
Sulfur metabolism	map00920	32	lit_veg_Trinity_contig_5761, lit_veg_Trinity_contig_872, lit_veg_Trinity_contig_871
Tyrosine metabolism, Phenylalanine metabolism, Phenylalanine, tyrosine and tryptophan biosynthesis, Novobiocin biosynthesis, Tropane, piperidine and pyridine alkaloid biosynthesis, Histidine metabolism	map00350, map00360, map00400, map00401, map00960, map00340	32	lit_veg_Trinity_contig_1810, lit_veg_Trinity_contig_3967, lit_veg_Trinity_contig_1808
D-Glutamine and D-glutamate metabolism	map00471	31	TRINITY_DN41564_c0_g2_i1, TRINITY_DN41564_c0_g3_i1, TRINITY_DN47336_c0_g1_i1, TRINITY_DN41564_c0_g1_i1, TRINITY_DN10684_c0_g3_i1, TRINITY_DN2497_c0_g2_i1, TRINITY_DN2622_c0_g1_i1, TRINITY_DN15715_c0_g1_i1, TRINITY_DN10684_c0_g1_i1, TRINITY_DN10684_c0_g2_i1, TRINITY_DN10959_c0_g2_i1, TRINITY_DN24266_c1_g3_i2, TRINITY_DN24266_c1_g3_i7, TRINITY_DN23392_c0_g4_i1, TRINITY_DN23392_c0_g3_i1, TRINITY_DN2…
mTOR signaling pathway	map04150	30	TRINITY_DN24488_c1_g6_i3, TRINITY_DN24488_c1_g6_i5, TRINITY_DN33823_c0_g2_i1, TRINITY_DN24488_c1_g6_i1, TRINITY_DN33823_c0_g1_i1, TRINITY_DN24488_c1_g6_i9, TRINITY_DN11913_c0_g1_i1, TRINITY_DN21654_c0_g1_i1, TRINITY_DN9375_c0_g1_i1, TRINITY_DN23169_c0_g2_i1, TRINITY_DN21654_c0_g1_i2, TRINITY_DN23169_c0_g2_i2, TRINITY_DN18532_c0_g2_i1, TRINITY_DN23359_c3_g13_i5, TRINITY_DN23510_c6_g2_i1, TRINITY_D…
Aminoacyl-tRNA biosynthesis	map00970	25	lit_veg_Trinity_contig_1880, lit_veg_Trinity_contig_5022, lit_veg_Trinity_contig_5899
Glutathione metabolism, Ascorbate and aldarate metabolism	map00480, map00053	25	lit_veg_Trinity_contig_434, lit_veg_Trinity_contig_4270, lit_veg_Trinity_contig_6180
Glycerophospholipid metabolism, Glycerolipid metabolism	map00564, map00561	25	lit_veg_Trinity_contig_6853, lit_veg_Trinity_contig_1334, lit_veg_Trinity_contig_1034
Glyoxylate and dicarboxylate metabolism	map00630	25	lit_veg_Trinity_contig_3493, lit_veg_Trinity_contig_2059, lit_veg_Trinity_contig_2060
Glyoxylate and dicarboxylate metabolism, Tryptophan metabolism	map00630, map00380	25	lit_veg_Trinity_contig_5258, lit_veg_Trinity_contig_455, lit_veg_Trinity_contig_2036
Pyruvate metabolism, Carbon fixation pathways in prokaryotes, Fatty acid biosynthesis, Aflatoxin biosynthesis, Propanoate metabolism	map00620, map00720, map00061, map00254, map00640	25	lit_veg_Trinity_contig_6893, lit_veg_Trinity_contig_2216, lit_veg_Trinity_contig_3726
Pyruvate metabolism, Carbon fixation pathways in prokaryotes, Glycolysis / Gluconeogenesis, Carbon fixation in photosynthetic organisms	map00620, map00720, map00010, map00710	25	lit_veg_Trinity_contig_503, lit_veg_Trinity_contig_502, lit_veg_Trinity_contig_497
Sphingolipid metabolism, Glycerophospholipid metabolism, Glycerolipid metabolism, Ether lipid metabolism	map00600, map00564, map00561, map00565	25	lit_veg_Trinity_contig_6957, lit_veg_Trinity_contig_2330, lit_veg_Trinity_contig_6958
Thiamine metabolism	map00730	20	lit_veg_Trinity_contig_2030, lit_veg_Trinity_contig_2029, lit_veg_Trinity_contig_2031
Cysteine and methionine metabolism	map00270	14	lit_veg_Trinity_contig_6606, lit_veg_Trinity_contig_4465, lit_veg_Trinity_contig_6632
Drug metabolism - other enzymes, Pyrimidine metabolism	map00983, map00240	14	lit_veg_Trinity_contig_175, lit_veg_Trinity_contig_2072, lit_veg_Trinity_contig_6271
Fructose and mannose metabolism, Pentose phosphate pathway, Carbon fixation in photosynthetic organisms	map00051, map00030, map00710	14	lit_veg_Trinity_contig_346, lit_veg_Trinity_contig_345, lit_veg_Trinity_contig_347
Glutathione metabolism	map00480	14	lit_veg_Trinity_contig_1348, lit_veg_Trinity_contig_1349, lit_veg_Trinity_contig_1375
Glycerolipid metabolism	map00561	14	lit_veg_Trinity_contig_3060, lit_veg_Trinity_contig_5951, lit_veg_Trinity_contig_3801
Nicotinate and nicotinamide metabolism	map00760	14	lit_veg_Trinity_contig_2689, lit_veg_Trinity_contig_6110, lit_veg_Trinity_contig_6231, lit_veg_Trinity_contig_2052, lit_veg_Trinity_contig_2034, lit_veg_Trinity_contig_2033, lit_veg_Trinity_contig_2032, lit_veg_Trinity_contig_2494, lit_veg_Trinity_contig_6124
Glycosaminoglycan degradation, Sphingolipid metabolism, Galactose metabolism, Other glycan degradation, Glycosphingolipid biosynthesis - ganglio series	map00531, map00600, map00052, map00511, map00604	14	lit_veg_Trinity_contig_2948, lit_veg_Trinity_contig_2235, lit_veg_Trinity_contig_2234
Glyoxylate and dicarboxylate metabolism, Carbon fixation in photosynthetic organisms	map00630, map00710	14	lit_veg_Trinity_contig_1709, lit_veg_Trinity_contig_2431
Glyoxylate and dicarboxylate metabolism, Pyruvate metabolism, Carbon fixation pathways in prokaryotes, Methane metabolism, Citrate cycle (TCA cycle), Cysteine and methionine metabolism, Carbon fixation in photosynthetic organisms	map00630, map00620, map00720, map00680, map00020, map00270, map00710	14	lit_veg_Trinity_contig_1709, lit_veg_Trinity_contig_2431
Purine metabolism, Pyrimidine metabolism	map00230, map00240	14	lit_veg_Trinity_contig_6341, lit_veg_Trinity_contig_6328
Glycine, serine and threonine metabolism, D-Arginine and D-ornithine metabolism, D-Glutamine and D-glutamate metabolism, Cysteine and methionine metabolism	map00260, map00472, map00471, map00270	12	lit_veg_Trinity_contig_4159, lit_veg_Trinity_contig_1644
Glycolysis / Gluconeogenesis	map00010	12	lit_veg_Trinity_contig_6545, lit_veg_Trinity_contig_6544
Valine, leucine and isoleucine degradation, alpha-Linolenic acid metabolism, Limonene and pinene degradation, Benzoate degradation, Butanoate metabolism, Carbon fixation pathways in prokaryotes, Geraniol degradation, Phenylalanine metabolism, Fatty acid elongation, Caprolactam degradation, Lysine degradation, Tryptophan metabolism, Aminobenzoate degradation, beta-Alanine metabolism, Fatty acid de…	map00280, map00592, map00903, map00362, map00650, map00720, map00281, map00360, map00062, map00930, map00310, map00380, map00627, map00410, map00071, map00640	9	lit_veg_Trinity_contig_1955, lit_veg_Trinity_contig_1977
Amino sugar and nucleotide sugar metabolism, Pentose and glucuronate interconversions, O-Antigen nucleotide sugar biosynthesis, Ascorbate and aldarate metabolism	map00520, map00040, map00541, map00053	9	lit_veg_Trinity_contig_5112, lit_veg_Trinity_contig_5446
Arginine and proline metabolism, beta-Alanine metabolism	map00330, map00410	9	lit_veg_Trinity_contig_6505, lit_veg_Trinity_contig_1161
Arginine and proline metabolism, Tyrosine metabolism, Phenylalanine metabolism, Isoquinoline alkaloid biosynthesis, Phenylalanine, tyrosine and tryptophan biosynthesis, Alanine, aspartate and glutamate metabolism, Novobiocin biosynthesis, Tropane, piperidine and pyridine alkaloid biosynthesis, Cysteine and methionine metabolism, Arginine biosynthesis, Carbon fixation in photosynthetic organisms	map00330, map00350, map00360, map00950, map00400, map00250, map00401, map00960, map00270, map00220, map00710	9	lit_veg_Trinity_contig_3033, lit_veg_Trinity_contig_3032
Butanoate metabolism, Carbon fixation pathways in prokaryotes, Oxidative phosphorylation, Citrate cycle (TCA cycle)	map00650, map00720, map00190, map00020	9	lit_veg_Trinity_contig_1205, lit_veg_Trinity_contig_1767
Steroid biosynthesis	map00100	9	lit_veg_Trinity_contig_4838, lit_veg_Trinity_contig_4839, lit_veg_Trinity_contig_4840, lit_veg_Trinity_contig_1110, lit_veg_Trinity_contig_4841, lit_veg_Trinity_contig_3985, lit_veg_Trinity_contig_3984, lit_veg_Trinity_contig_4883
Glycine, serine and threonine metabolism, Alanine, aspartate and glutamate metabolism, Cysteine and methionine metabolism	map00260, map00250, map00270	9	lit_veg_Trinity_contig_6505, lit_veg_Trinity_contig_1161
Phenazine biosynthesis, Phenylalanine, tyrosine and tryptophan biosynthesis	map00405, map00400	9	lit_veg_Trinity_contig_4888, lit_veg_Trinity_contig_826
Phenylalanine, tyrosine and tryptophan biosynthesis, Novobiocin biosynthesis	map00400, map00401	9	lit_veg_Trinity_contig_2172, lit_veg_Trinity_contig_2527
Phenylpropanoid biosynthesis	map00940	9	lit_veg_Trinity_contig_1218, lit_veg_Trinity_contig_1225
Purine metabolism, Alanine, aspartate and glutamate metabolism	map00230, map00250	5	lit_veg_Trinity_contig_3303, lit_veg_Trinity_contig_183
Tyrosine metabolism, Styrene degradation	map00350, map00643	5	lit_veg_Trinity_contig_3457, lit_veg_Trinity_contig_6675
Valine, leucine and isoleucine degradation, beta-Alanine metabolism, Propanoate metabolism	map00280, map00410, map00640	5	lit_veg_Trinity_contig_5379, lit_veg_Trinity_contig_5366
Zeatin biosynthesis	map00908	5	lit_veg_Trinity_contig_2874, lit_veg_Trinity_contig_2865
Alanine, aspartate and glutamate metabolism, Pyrimidine metabolism	map00250, map00240	5	lit_veg_Trinity_contig_1205, lit_veg_Trinity_contig_1767
D-Alanine metabolism, Peptidoglycan biosynthesis	map00473, map00550	5	lit_veg_Trinity_contig_5559, lit_veg_Trinity_contig_5066
Galactose metabolism, Glycolysis / Gluconeogenesis	map00052, map00010	5	lit_veg_Trinity_contig_5375, lit_veg_Trinity_contig_5374
Glutathione metabolism, Pentose phosphate pathway	map00480, map00030	5	lit_veg_Trinity_contig_3402, lit_veg_Trinity_contig_5194
Glycerophospholipid metabolism, Ether lipid metabolism	map00564, map00565	5	lit_veg_Trinity_contig_4160, lit_veg_Trinity_contig_4161
Glycosylphosphatidylinositol (GPI)-anchor biosynthesis	map00563	5	lit_veg_Trinity_contig_441, lit_veg_Trinity_contig_440
Glyoxylate and dicarboxylate metabolism, Nitrogen metabolism, Alanine, aspartate and glutamate metabolism, Arginine biosynthesis	map00630, map00910, map00250, map00220	5	lit_veg_Trinity_contig_4660, lit_veg_Trinity_contig_5004
N-Glycan biosynthesis	map00510	5	lit_veg_Trinity_contig_2693, lit_veg_Trinity_contig_2898
Pantothenate and CoA biosynthesis	map00770	4	lit_veg_Trinity_contig_30, lit_veg_Trinity_contig_1555
Phosphatidylinositol signaling system, Glycerophospholipid metabolism, Inositol phosphate metabolism	map04070, map00564, map00562	4	lit_veg_Trinity_contig_1055, lit_veg_Trinity_contig_2307
Sphingolipid metabolism, Other glycan degradation	map00600, map00511	4	lit_veg_Trinity_contig_1026, lit_veg_Trinity_contig_2476
Sulfur metabolism, Cysteine and methionine metabolism	map00920, map00270	4	lit_veg_Trinity_contig_3901, lit_veg_Trinity_contig_3902
Tyrosine metabolism, Butanoate metabolism, Nicotinate and nicotinamide metabolism, Alanine, aspartate and glutamate metabolism	map00350, map00650, map00760, map00250	4	lit_veg_Trinity_contig_3104, lit_veg_Trinity_contig_3173
alpha-Linolenic acid metabolism, Biosynthesis of unsaturated fatty acids, beta-Alanine metabolism, Fatty acid degradation, Propanoate metabolism	map00592, map01040, map00410, map00071, map00640	4	lit_veg_Trinity_contig_501, lit_veg_Trinity_contig_1761
Arginine and proline metabolism, Cysteine and methionine metabolism	map00330, map00270	4	lit_veg_Trinity_contig_3130, lit_veg_Trinity_contig_3131
Arginine and proline metabolism, Pantothenate and CoA biosynthesis, beta-Alanine metabolism	map00330, map00770, map00410	4	lit_veg_Trinity_contig_4533, lit_veg_Trinity_contig_6352
Biotin metabolism, Fatty acid biosynthesis	map00780, map00061	4	lit_veg_Trinity_contig_5361, lit_veg_Trinity_contig_5362
Carbon fixation pathways in prokaryotes, Citrate cycle (TCA cycle), C5-Branched dibasic acid metabolism, Propanoate metabolism	map00720, map00020, map00660, map00640	3	lit_veg_Trinity_contig_3747, lit_veg_Trinity_contig_2851
Fatty acid elongation, Biosynthesis of unsaturated fatty acids	map00062, map01040	3	lit_veg_Trinity_contig_159, lit_veg_Trinity_contig_158
Fructose and mannose metabolism, Pentose phosphate pathway, Glycolysis / Gluconeogenesis	map00051, map00030, map00010	3	lit_veg_Trinity_contig_501, lit_veg_Trinity_contig_1761
Galactose metabolism, Amino sugar and nucleotide sugar metabolism, Pentose and glucuronate interconversions, Ascorbate and aldarate metabolism	map00052, map00520, map00040, map00053	3	lit_veg_Trinity_contig_1355, lit_veg_Trinity_contig_5430
Galactose metabolism, Amino sugar and nucleotide sugar metabolism, Pentose and glucuronate interconversions, Starch and sucrose metabolism, Glycerolipid metabolism, O-Antigen nucleotide sugar biosynthesis	map00052, map00520, map00040, map00500, map00561, map00541	3	lit_veg_Trinity_contig_3996, lit_veg_Trinity_contig_3997
Glyoxylate and dicarboxylate metabolism, Glycine, serine and threonine metabolism, Methane metabolism, One carbon pool by folate, Cyanoamino acid metabolism	map00630, map00260, map00680, map00670, map00460	3	lit_veg_Trinity_contig_5379, lit_veg_Trinity_contig_5366
Inositol phosphate metabolism	map00562	3	lit_veg_Trinity_contig_834, lit_veg_Trinity_contig_1890
Lipopolysaccharide biosynthesis	map00540	3	lit_veg_Trinity_contig_1404, lit_veg_Trinity_contig_1545
Lysine biosynthesis	map00300	3	lit_veg_Trinity_contig_1788
Methane metabolism, Glycerolipid metabolism	map00680, map00561	3	lit_veg_Trinity_contig_1937
Nitrogen metabolism	map00910	2	lit_veg_Trinity_contig_4233
One carbon pool by folate, Folate biosynthesis	map00670, map00790	2	lit_veg_Trinity_contig_149
One carbon pool by folate, Pyrimidine metabolism	map00670, map00240	2	lit_veg_Trinity_contig_1075
Pantothenate and CoA biosynthesis, beta-Alanine metabolism	map00770, map00410	2	lit_veg_Trinity_contig_3064
Phenylpropanoid biosynthesis, Cyanoamino acid metabolism, Starch and sucrose metabolism	map00940, map00460, map00500	2	lit_veg_Trinity_contig_1722
Phosphatidylinositol signaling system, Glycerophospholipid metabolism	map04070, map00564	2	lit_veg_Trinity_contig_1401
Purine metabolism, Pentose phosphate pathway	map00230, map00030	2	lit_veg_Trinity_contig_128
Selenocompound metabolism	map00450	2	lit_veg_Trinity_contig_361
Selenocompound metabolism, Sulfur metabolism, Cysteine and methionine metabolism	map00450, map00920, map00270	2	lit_veg_Trinity_contig_4445
Sphingolipid metabolism, Galactose metabolism, Glycerolipid metabolism, Glycosphingolipid biosynthesis - globo and isoglobo series	map00600, map00052, map00561, map00603	2	lit_veg_Trinity_contig_5489
Steroid hormone biosynthesis, Steroid degradation	map00140, map00984	2	lit_veg_Trinity_contig_3496
Taurine and hypotaurine metabolism, Cysteine and methionine metabolism	map00430, map00270	2	lit_veg_Trinity_contig_3463
Thiamine metabolism, Riboflavin metabolism	map00730, map00740	2	lit_veg_Trinity_contig_6646
Vitamin B6 metabolism	map00750	2	lit_veg_Trinity_contig_4520
Amino sugar and nucleotide sugar metabolism, O-Antigen nucleotide sugar biosynthesis, Fructose and mannose metabolism	map00520, map00541, map00051	1	lit_veg_Trinity_contig_1732
Galactose metabolism, Amino sugar and nucleotide sugar metabolism, O-Antigen nucleotide sugar biosynthesis	map00052, map00520, map00541	1	lit_veg_Trinity_contig_5075
Glyoxylate and dicarboxylate metabolism, One carbon pool by folate	map00630, map00670	1	lit_veg_Trinity_contig_2294
Lysine biosynthesis, Monobactam biosynthesis	map00300, map00261	1	lit_veg_Trinity_contig_5333

## Sheet: Table S7
Table S7: Jaccard’s similarity coefficient of 25 minor millet genotypes based on eSSR
	LIT-171	LIT-172	LIT-173	LIT-174	JK-8	KOD 188	KOD 189	KOD 190	KOD 191	KOD 192	BAR-1406	BAR-1407	BAR-1408	BAR-1409	BAR-1410	PRO-378	PRO-379	PRO-380	PRO-381	PRO-382	FIN- 1828	FIN-1829	FIN-1830	FIN-1831	FIN-1832
LIT-171	1
LIT-172	0.618	1
LIT-173	0.55	0.527	1
LIT-174	0.563	0.54	0.54	1
JK-8	0.706	0.629	0.513	0.407	1
KOD 188	0.597	0.547	0.547	0.393	0.567	1
KOD 189	0.577	0.513	0.479	0.38	0.512	0.55	1
KOD 190	0.563	0.54	0.54	0.461	0.587	0.631	0.54	1
KOD 191	0.563	0.54	0.472	0.353	0.614	0.475	0.547	0.577	1
KOD 192	0.55	0.486	0.492	0.353	0.546	0.577	0.526	0.543	0.556	1
BAR-1406	0.584	0.581	0.54	0.393	0.635	0.597	0.492	0.597	0.61	0.641	1
BAR-1407	0.55	0.513	0.519	0.373	0.56	0.693	0.479	0.577	0.569	0.654	0.65	1
BAR-1408	0.523	0.527	0.485	0.346	0.587	0.543	0.513	0.577	0.61	0.525	0.582	0.58	1
BAR-1409	0.502	0.533	0.574	0.421	0.567	0.557	0.465	0.597	0.597	0.668	0.698	0.661	0.589	1
BAR-1410	0.591	0.608	0.492	0.346	0.641	0.55	0.472	0.563	0.556	0.6	0.637	0.634	0.589	0.642	1
PRO-378	0.591	0.533	0.533	0.359	0.587	0.577	0.465	0.536	0.542	0.607	0.596	0.661	0.541	0.649	0.689	1
PRO-379	0.55	0.54	0.519	0.353	0.56	0.584	0.526	0.563	0.61	0.654	0.603	0.627	0.555	0.602	0.573	0.589	1
PRO-380	0.584	0.513	0.526	0.414	0.539	0.584	0.533	0.57	0.549	0.627	0.589	0.675	0.575	0.588	0.6	0.691	0.724	1
PRO-381	0.577	0.506	0.472	0.339	0.512	0.55	0.553	0.529	0.563	0.559	0.575	0.587	0.548	0.547	0.56	0.582	0.622	0.714	1
PRO-382	0.57	0.527	0.519	0.373	0.567	0.557	0.526	0.604	0.61	0.586	0.63	0.573	0.643	0.574	0.587	0.595	0.575	0.619	0.564	1
FIN- 1828	0.55	0.554	0.492	0.373	0.56	0.577	0.581	0.577	0.624	0.641	0.609	0.593	0.596	0.568	0.614	0.602	0.717	0.693	0.666	0.614	1
FIN-1829	0.584	0.554	0.492	0.366	0.621	0.557	0.519	0.583	0.576	0.573	0.569	0.607	0.548	0.568	0.614	0.582	0.602	0.585	0.524	0.559	0.608	1
FIN-1830	0.584	0.52	0.506	0.359	0.553	0.57	0.54	0.624	0.563	0.62	0.603	0.6	0.575	0.602	0.614	0.623	0.588	0.632	0.564	0.77	0.622	0.584	1
FIN-1831	0.625	0.547	0.54	0.427	0.621	0.618	0.526	0.59	0.569	0.573	0.63	0.634	0.534	0.561	0.634	0.602	0.588	0.646	0.592	0.641	0.636	0.659	0.701	1
FIN-1832	0.723	0.525	0.458	0.423	0.575	0.57	0.505	0.549	0.569	0.578	0.636	0.659	0.609	0.511	0.641	0.597	0.597	0.676	0.58	0.582	0.735	0.725	0.691	0.654	1
